# Supplementary material for: Genetic characterization of Strongyloides fuelleborni infecting free-roaming African vervets (Chlorocebus aethiops sabaeus) on the Caribbean island of St. Kitts
Source: Int J Parasitol Parasites Wildl. 2023 Feb 16;20:153–61. doi: 10.1016/j.ijppaw.2023.02.003 (PMC9969202; doi:10.1016/j.ijppaw.2023.02.003)
Supplement: Multimedia component 2 [file mmc2.xlsx]

## Sheet: Tab A. Host data and loci
Specimen name (this study)	Strongyloides Type	Country	Host	NCBI database: Cox1 GenBank Accession	Genotypes (HVR-I + HVR-IV + Cox1)
Human-Thailand-MT479191.1-(_-S-Cox1)_Janwan_2020	S. fuelleborni Type A	Thailand	Human	Nucleotide: MT479191.1	_ + S + Cox1
Human_5325_In-India-(_-S-Cox1)-Barratt_19	S. fuelleborni Type A	India	Human	Nucleoide: MN076453.1	_ + S + Cox1
Human_UD33-Thailand-(_-S-Cox1)-Thanchomnang_17	S. fuelleborni Type A	Thailand	Human	Nucleoide: KY081233.1	_ + S + Cox1
LT_macaque_MH049697.1_Thailand-(_-S-Cox1)-Thanchomnang_18	S. fuelleborni Type A	Thailand	Long-tailed macaque	Nucleotide: MH049697.1	_ + S + Cox1
LT_macaque_MH049698.1_Thailand-(_-S-Cox1)-Thanchomnang_18	S. fuelleborni Type A	Thailand	Long-tailed macaque	Nucleotide: MH049698.1	_ + S + Cox1
LT_macaque_MH049699.1_Thailand-(_-S-Cox1)-Thanchomnang_18	S. fuelleborni Type A	Thailand	Long-tailed macaque	Nucleotide: MH049699.1	_ + S + Cox1
LT_macaque_MH049700.1_Thailand-(_-S-Cox1)-Thanchomnang_18	S. fuelleborni Type A	Thailand	Long-tailed macaque	Nucleotide: MH049700.1	_ + S + Cox1
LT_macaque_MH049701.1_Thailand-(_-S-Cox1)-Thanchomnang_18	S. fuelleborni Type A	Thailand	Long-tailed macaque	Nucleotide: MH049701.1	_ + S + Cox1
LT_macaque_MH049702.1_Thailand-(_-S-Cox1)-Thanchomnang_18	S. fuelleborni Type A	Thailand	Long-tailed macaque	Nucleotide: MH049702.1	_ + S + Cox1
LT_macaque_MH049703.1_Thailand-(_-S-Cox1)-Thanchomnang_18	S. fuelleborni Type A	Thailand	Long-tailed macaque	Nucleotide: MH049703.1	_ + S + Cox1
LT_macaque_MH049704.1_Thailand-(_-S-Cox1)-Thanchomnang_18	S. fuelleborni Type A	Thailand	Long-tailed macaque	Nucleotide: MH049704.1	_ + S + Cox1
LT_macaque_MH049705.1_Thailand-(_-S-Cox1)-Thanchomnang_18	S. fuelleborni Type A	Thailand	Long-tailed macaque	Nucleotide: MH049705.1	_ + S + Cox1
LT_macaque_MH049706.1_Thailand-(_-S-Cox1)-Thanchomnang_18	S. fuelleborni Type A	Thailand	Long-tailed macaque	Nucleotide: MH049706.1	_ + S + Cox1
LT_macaque_MH049707.1_Thailand-(_-S-Cox1)-Thanchomnang_18	S. fuelleborni Type A	Thailand	Long-tailed macaque	Nucleotide: MH049707.1	_ + S + Cox1
LT_macaque_MH049708.1_Thailand-(_-S-Cox1)-Thanchomnang_18	S. fuelleborni Type A	Thailand	Long-tailed macaque	Nucleotide: MH049708.1	_ + S + Cox1
LT_macaque_MH049709.1_Thailand-(_-S-Cox1)-Thanchomnang_18	S. fuelleborni Type A	Thailand	Long-tailed macaque	Nucleotide: MH049709.1	_ + S + Cox1
LT_macaque_MH049710.1_Thailand-(_-S-Cox1)-Thanchomnang_18	S. fuelleborni Type A	Thailand	Long-tailed macaque	Nucleotide: MH049710.1	_ + S + Cox1
LT_macaque_MH049711.1_Thailand-(_-S-Cox1)-Thanchomnang_18	S. fuelleborni Type A	Thailand	Long-tailed macaque	Nucleotide: MH049711.1	_ + S + Cox1
LT_macaque_MH049712.1_Thailand-(_-S-Cox1)-Thanchomnang_18	S. fuelleborni Type A	Thailand	Long-tailed macaque	Nucleotide: MH049712.1	_ + S + Cox1
LT_macaque_MH049713.1_Thailand-(_-S-Cox1)-Thanchomnang_18	S. fuelleborni Type A	Thailand	Long-tailed macaque	Nucleotide: MH049713.1	_ + S + Cox1
LT_macaque_MH049714.1_Thailand-(_-S-Cox1)-Thanchomnang_18	S. fuelleborni Type A	Thailand	Long-tailed macaque	Nucleotide: MH049714.1	_ + S + Cox1
LT_macaque_MH049715.1_Thailand-(_-S-Cox1)-Thanchomnang_18	S. fuelleborni Type A	Thailand	Long-tailed macaque	Nucleotide: MH049715.1	_ + S + Cox1
LT_macaque_MH049716.1_Thailand-(_-S-Cox1)-Thanchomnang_18	S. fuelleborni Type A	Thailand	Long-tailed macaque	Nucleotide: MH049716.1	_ + S + Cox1
LT_macaque_MH049717.1_Thailand-(_-S-Cox1)-Thanchomnang_18	S. fuelleborni Type A	Thailand	Long-tailed macaque	Nucleotide: MH049717.1	_ + S + Cox1
LT_macaque_MH049718.1_Thailand-(_-S-Cox1)-Thanchomnang_18	S. fuelleborni Type A	Thailand	Long-tailed macaque	Nucleotide: MH049718.1	_ + S + Cox1
LT_macaque_MH049719.1_Thailand-(_-S-Cox1)-Thanchomnang_18	S. fuelleborni Type A	Thailand	Long-tailed macaque	Nucleotide: MH049719.1	_ + S + Cox1
LT_macaque_MH049720.1_Thailand-(_-S-Cox1)-Thanchomnang_18	S. fuelleborni Type A	Thailand	Long-tailed macaque	Nucleotide: MH049720.1	_ + S + Cox1
LT_macaque_MH049721.1_Thailand-(_-S-Cox1)-Thanchomnang_18	S. fuelleborni Type A	Thailand	Long-tailed macaque	Nucleotide: MH049721.1	_ + S + Cox1
LT_macaque_MH049722.1_Laos-(_-S-Cox1)-Thanchomnang_18	S. fuelleborni Type A	Laos	Long-tailed macaque	Nucleotide: MH049722.1	_ + S + Cox1
LT_macaque_MH049723.1_Laos-(_-S-Cox1)-Thanchomnang_18	S. fuelleborni Type A	Laos	Long-tailed macaque	Nucleotide: MH049723.1	_ + S + Cox1
LT_macaque_MH049724.1_Laos-(_-S-Cox1)-Thanchomnang_18	S. fuelleborni Type A	Laos	Long-tailed macaque	Nucleotide: MH049724.1	_ + S + Cox1
LT_macaque_MH049725.1_Laos-(_-S-Cox1)-Thanchomnang_18	S. fuelleborni Type A	Laos	Long-tailed macaque	Nucleotide: MH049725.1	_ + S + Cox1
LT_macaque_MH049726.1_Laos-(_-S-Cox1)-Thanchomnang_18	S. fuelleborni Type A	Laos	Long-tailed macaque	Nucleotide: MH049726.1	_ + S + Cox1
LT_macaque_MH049727.1_Laos-(_-S-Cox1)-Thanchomnang_18	S. fuelleborni Type A	Laos	Long-tailed macaque	Nucleotide: MH049727.1	_ + S + Cox1
LT_macaque_MH049728.1_Laos-(_-S-Cox1)-Thanchomnang_18	S. fuelleborni Type A	Laos	Long-tailed macaque	Nucleotide: MH049728.1	_ + S + Cox1
LT_macaque_MH049729.1_Laos-(_-S-Cox1)-Thanchomnang_18	S. fuelleborni Type A	Laos	Long-tailed macaque	Nucleotide: MH049729.1	_ + S + Cox1
OM570197.1-Rhesus_macaque-Myanmar	S. fuelleborni Type A	Myanmar	Rhesus macaque	Nucleotide: OM570197.1	Cox1 only
OM570198.1-Rhesus_macaque-Myanmar	S. fuelleborni Type A	Myanmar	Rhesus macaque	Nucleotide: OM570198.1	Cox1 only
OM570199.1-Rhesus_macaque-Myanmar	S. fuelleborni Type A	Myanmar	Rhesus macaque	Nucleotide: OM570199.1	Cox1 only
OM570200.1-Rhesus_macaque-Myanmar	S. fuelleborni Type A	Myanmar	Rhesus macaque	Nucleotide: OM570200.1	Cox1 only
OM570201.1-Rhesus_macaque-Myanmar	S. fuelleborni Type A	Myanmar	Rhesus macaque	Nucleotide: OM570201.1	Cox1 only
OM570202.1-Rhesus_macaque-Myanmar	S. fuelleborni Type A	Myanmar	Rhesus macaque	Nucleotide: OM570202.1	Cox1 only
OM570203.1-Rhesus_macaque-Myanmar	S. fuelleborni Type A	Myanmar	Rhesus macaque	Nucleotide: OM570203.1	Cox1 only
OM570204.1-Rhesus_macaque-Myanmar	S. fuelleborni Type A	Myanmar	Rhesus macaque	Nucleotide: OM570204.1	Cox1 only
OM570205.1-Rhesus_macaque-Myanmar	S. fuelleborni Type A	Myanmar	Rhesus macaque	Nucleotide: OM570205.1	Cox1 only
OM570206.1-Rhesus_macaque-Myanmar	S. fuelleborni Type A	Myanmar	Rhesus macaque	Nucleotide: OM570206.1	Cox1 only
OM570207.1-Rhesus_macaque-Myanmar	S. fuelleborni Type A	Myanmar	Rhesus macaque	Nucleotide: OM570207.1	Cox1 only
OM570208.1-Rhesus_macaque-Myanmar	S. fuelleborni Type A	Myanmar	Rhesus macaque	Nucleotide: OM570208.1	Cox1 only
OM570209.1-Rhesus_macaque-Myanmar	S. fuelleborni Type A	Myanmar	Rhesus macaque	Nucleotide: OM570209.1	Cox1 only
OM570210.1-Rhesus_macaque-Myanmar	S. fuelleborni Type A	Myanmar	Rhesus macaque	Nucleotide: OM570210.1	Cox1 only
OM570211.1-Rhesus_macaque-Myanmar	S. fuelleborni Type A	Myanmar	Rhesus macaque	Nucleotide: OM570211.1	Cox1 only
OM570212.1-Rhesus_macaque-Myanmar	S. fuelleborni Type A	Myanmar	Rhesus macaque	Nucleotide: OM570212.1	Cox1 only
OM570213.1-Rhesus_macaque-Myanmar	S. fuelleborni Type A	Myanmar	Rhesus macaque	Nucleotide: OM570213.1	Cox1 only
OM570214.1-Rhesus_macaque-Myanmar	S. fuelleborni Type A	Myanmar	Rhesus macaque	Nucleotide: OM570214.1	Cox1 only
Pig-tailed_macaque-Thailand-MT479192.1-(_-S-Cox1)_Janwan_2020	S. fuelleborni Type A	Thailand	Pig-tailed macaque	Nucleotide: MT479192.1	_ + S + Cox1
Pig-tailed_macaque-Thailand-MT479193.1-(_-S-Cox1)_Janwan_2020	S. fuelleborni Type A	Thailand	Pig-tailed macaque	Nucleotide: MT479193.1	_ + S + Cox1
Pig-tailed_macaque-Thailand-MT479194.1-(_-S-Cox1)_Janwan_2020	S. fuelleborni Type A	Thailand	Pig-tailed macaque	Nucleotide: MT479194.1	_ + S + Cox1
Pig-tailed_macaque-Thailand-MT479195.1-(_-S-Cox1)_Janwan_2020	S. fuelleborni Type A	Thailand	Pig-tailed macaque	Nucleotide: MT479195.1	_ + S + Cox1
Pig-tailed_macaque-Thailand-MT479196.1-(_-S-Cox1)_Janwan_2020	S. fuelleborni Type A	Thailand	Pig-tailed macaque	Nucleotide: MT479196.1	_ + S + Cox1
Pig-tailed_macaque-Thailand-MT479197.1-(_-S-Cox1)_Janwan_2020	S. fuelleborni Type A	Thailand	Pig-tailed macaque	Nucleotide: MT479197.1	_ + S + Cox1
Pig-tailed_macaque-Thailand-MT479198.1-(_-S-Cox1)_Janwan_2020	S. fuelleborni Type A	Thailand	Pig-tailed macaque	Nucleotide: MT479198.1	_ + S + Cox1
Pig-tailed_macaque-Thailand-MT479199.1-(_-S-Cox1)_Janwan_2020	S. fuelleborni Type A	Thailand	Pig-tailed macaque	Nucleotide: MT479199.1	_ + S + Cox1
Pig-tailed_macaque-Thailand-MT479200.1-(_-S-Cox1)_Janwan_2020	S. fuelleborni Type A	Thailand	Pig-tailed macaque	Nucleotide: MT479200.1	_ + S + Cox1
Pig-tailed_macaque-Thailand-MT479201.1-(_-S-Cox1)_Janwan_2020	S. fuelleborni Type A	Thailand	Pig-tailed macaque	Nucleotide: MT479201.1	_ + S + Cox1
Pig-tailed_macaque-Thailand-MT479202.1-(_-S-Cox1)_Janwan_2020	S. fuelleborni Type A	Thailand	Pig-tailed macaque	Nucleotide: MT479202.1	_ + S + Cox1
Pig-tailed_macaque-Thailand-MT479203.1-(_-S-Cox1)_Janwan_2020	S. fuelleborni Type A	Thailand	Pig-tailed macaque	Nucleotide: MT479203.1	_ + S + Cox1
Pig-tailed_macaque-Thailand-MT479204.1-(_-S-Cox1)_Janwan_2020	S. fuelleborni Type A	Thailand	Pig-tailed macaque	Nucleotide: MT479204.1	_ + S + Cox1
Pig-tailed_macaque-Thailand-MT479205.1-(_-S-Cox1)_Janwan_2020	S. fuelleborni Type A	Thailand	Pig-tailed macaque	Nucleotide: MT479205.1	_ + S + Cox1
Pig-tailed_macaque-Thailand-MT479206.1-(_-S-Cox1)_Janwan_2020	S. fuelleborni Type A	Thailand	Pig-tailed macaque	Nucleotide: MT479206.1	_ + S + Cox1
Pig-tailed_macaque-Thailand-MT479207.1-(_-S-Cox1)_Janwan_2020	S. fuelleborni Type A	Thailand	Pig-tailed macaque	Nucleotide: MT479207.1	_ + S + Cox1
Pig-tailed_macaque-Thailand-MT479208.1-(_-S-Cox1)_Janwan_2020	S. fuelleborni Type A	Thailand	Pig-tailed macaque	Nucleotide: MT479208.1	_ + S + Cox1
Pig-tailed_macaque-Thailand-MT479209.1-(_-S-Cox1)_Janwan_2020	S. fuelleborni Type A	Thailand	Pig-tailed macaque	Nucleotide: MT479209.1	_ + S + Cox1
Pig-tailed_macaque-Thailand-MT479210.1-(_-S-Cox1)_Janwan_2020	S. fuelleborni Type A	Thailand	Pig-tailed macaque	Nucleotide: MT479210.1	_ + S + Cox1
Pig-tailed_macaque-Thailand-MT479211.1-(_-S-Cox1)_Janwan_2020	S. fuelleborni Type A	Thailand	Pig-tailed macaque	Nucleotide: MT479211.1	_ + S + Cox1
Pig-tailed_macaque-Thailand-MT479212.1-(_-S-Cox1)_Janwan_2020	S. fuelleborni Type A	Thailand	Pig-tailed macaque	Nucleotide: MT479212.1	_ + S + Cox1
Pig-tailed_macaque-Thailand-MT479213.1-(_-S-Cox1)_Janwan_2020	S. fuelleborni Type A	Thailand	Pig-tailed macaque	Nucleotide: MT479213.1	_ + S + Cox1
Pig-tailed_macaque-Thailand-MT479214.1-(_-S-Cox1)_Janwan_2020	S. fuelleborni Type A	Thailand	Pig-tailed macaque	Nucleotide: MT479214.1	_ + S + Cox1
LC197964.1-Orangutan-Borneo	S. fuelleborni Type B	Borneo	Orangutan	Nucleotide: LC197964.1	Cox1 only
LC197965.1-Orangutan-Borneo	S. fuelleborni Type B	Borneo	Orangutan	Nucleotide: LC197965.1	Cox1 only
LC197973.1-Orangutan-Borneo	S. fuelleborni Type B	Borneo	Orangutan	Nucleotide: LC197973.1	Cox1 only
LC197974.1-Orangutan-Borneo	S. fuelleborni Type B	Borneo	Orangutan	Nucleotide: LC197974.1	Cox1 only
LC197976.1-Orangutan-Borneo	S. fuelleborni Type B	Borneo	Orangutan	Nucleotide: LC197976.1	Cox1 only
LC197982.1-Orangutan-Borneo	S. fuelleborni Type B	Borneo	Orangutan	Nucleotide: LC197982.1	Cox1 only
LC197983.1-LT_macaque-Borneo	S. fuelleborni Type B	Borneo	Long-tailed macaque	Nucleotide: LC197983.1	Cox1 only
LC198000.1-Proboscis_monkey-Borneo	S. fuelleborni Type B	Borneo	Proboscis monkey	Nucleotide: LC198000.1	Cox1 only
LC317020.1-LT_macaque-Borneo	S. fuelleborni Type B	Borneo	Long-tailed macaque	Nucleotide: LC317020.1	Cox1 only
LC317028.1-Proboscis_monkey-Borneo	S. fuelleborni Type B	Borneo	Proboscis monkey	Nucleotide: LC317028.1	Cox1 only
LC317042.1-Silvered_leaf_monkey-Borneo	S. fuelleborni Type B	Borneo	Silvered leaf monkey	Nucleotide: LC317042.1	Cox1 only
J_macaque_AB526290.1-Japan-(XIV-S-Cox1)-Synth	S. fuelleborni Type C	Japan	Japanese macaque	Nucleoide: AB526290.1, AB272235.1, AB453317.1, AB453318 .1, AB453319 .1	XIV + S + Cox1
J_macaque_AB526291.1-Japan-(XIV-S-Cox1)-Synth	S. fuelleborni Type C	Japan	Japanese macaque	Nucleoide: AB526291.1, AB272235.1, AB453317.1, AB453318 .1, AB453319 .1	XIV + S + Cox1
J_macaque_AB526292.1-Japan-(XIV-S-Cox1)-Synth	S. fuelleborni Type C	Japan	Japanese macaque	Nucleoide: AB526292.1, AB272235.1, AB453317.1, AB453318 .1, AB453319 .1	XIV + S + Cox1
J_macaque_AB526293.1-Japan-(XIV-S-Cox1)-Synth	S. fuelleborni Type C	Japan	Japanese macaque	Nucleoide: AB526293.1, AB272235.1, AB453317.1, AB453318 .1, AB453319 .1	XIV + S + Cox1
J_macaque_AB526294.1-Japan-(XIV-S-Cox1)-Synth	S. fuelleborni Type C	Japan	Japanese macaque	Nucleoide: AB526294.1, AB272235.1, AB453317.1, AB453318 .1, AB453319 .1	XIV + S + Cox1
OM570560.1-Japanese_macaque-Japan-(Miyazaki)	S. fuelleborni Type C	Japan	Japanese macaque	Nucleotide: OM570560.1	Cox1 only
OM570561.1-Japanese_macaque-Japan-(Miyazaki)	S. fuelleborni Type C	Japan	Japanese macaque	Nucleotide: OM570561.1	Cox1 only
OM570562.1-Japanese_macaque-Japan-(Miyazaki)	S. fuelleborni Type C	Japan	Japanese macaque	Nucleotide: OM570562.1	Cox1 only
OM570563.1-Japanese_macaque-Japan-(Miyazaki)	S. fuelleborni Type C	Japan	Japanese macaque	Nucleotide: OM570563.1	Cox1 only
OM570564.1-Japanese_macaque-Japan-(Miyazaki)	S. fuelleborni Type C	Japan	Japanese macaque	Nucleotide: OM570564.1	Cox1 only
OM570565.1-Japanese_macaque-Japan-(Miyazaki)	S. fuelleborni Type C	Japan	Japanese macaque	Nucleotide: OM570565.1	Cox1 only
OM570566.1-Japanese_macaque-Japan-(Miyazaki)	S. fuelleborni Type C	Japan	Japanese macaque	Nucleotide: OM570566.1	Cox1 only
OM570567.1-Japanese_macaque-Japan-(Miyazaki)	S. fuelleborni Type C	Japan	Japanese macaque	Nucleotide: OM570567.1	Cox1 only
OM570568.1-Japanese_macaque-Japan-(Miyazaki)	S. fuelleborni Type C	Japan	Japanese macaque	Nucleotide: OM570568.1	Cox1 only
OM570569.1-Japanese_macaque-Japan-(Miyazaki)	S. fuelleborni Type C	Japan	Japanese macaque	Nucleotide: OM570569.1	Cox1 only
LC197966.1-Orangutan-Borneo	S. fuelleborni Type D	Borneo	Orangutan	Nucleotide: LC197966.1	Cox1 only
LC197968.1-Orangutan-Borneo	S. fuelleborni Type D	Borneo	Orangutan	Nucleotide: LC197968.1	Cox1 only
LC197971.1-Orangutan-Borneo	S. fuelleborni Type D	Borneo	Orangutan	Nucleotide: LC197971.1	Cox1 only
LC197978.1-Orangutan-Borneo	S. fuelleborni Type D	Borneo	Orangutan	Nucleotide: LC197978.1	Cox1 only
LC197984.1-LT_macaque-Borneo	S. fuelleborni Type D	Borneo	Long-tailed macaque	Nucleotide: LC197984.1	Cox1 only
LC197985.1-LT_macaque-Borneo	S. fuelleborni Type D	Borneo	Long-tailed macaque	Nucleotide: LC197985.1	Cox1 only
LC197988.1-LT_macaque-Borneo	S. fuelleborni Type D	Borneo	Long-tailed macaque	Nucleotide: LC197988.1	Cox1 only
LC197989.1-LT_macaque-Borneo	S. fuelleborni Type D	Borneo	Long-tailed macaque	Nucleotide: LC197989.1	Cox1 only
LC197990.1-LT_macaque-Borneo	S. fuelleborni Type D	Borneo	Long-tailed macaque	Nucleotide: LC197990.1	Cox1 only
LC197995.1-Proboscis_monkey-Borneo	S. fuelleborni Type D	Borneo	Proboscis monkey	Nucleotide: LC197995.1	Cox1 only
LC197996.1-Proboscis_monkey-Borneo	S. fuelleborni Type D	Borneo	Proboscis monkey	Nucleotide: LC197996.1	Cox1 only
LC197997.1-Proboscis_monkey-Borneo	S. fuelleborni Type D	Borneo	Proboscis monkey	Nucleotide: LC197997.1	Cox1 only
LC198003.1-Proboscis_monkey-Borneo	S. fuelleborni Type D	Borneo	Proboscis monkey	Nucleotide: LC198003.1	Cox1 only
LC317021.1-LT_macaque-Borneo	S. fuelleborni Type D	Borneo	Long-tailed macaque	Nucleotide: LC317021.1	Cox1 only
LC317024.1-Proboscis_monkey-Borneo	S. fuelleborni Type D	Borneo	Proboscis monkey	Nucleotide: LC317024.1	Cox1 only
LC317025.1-Proboscis_monkey-Borneo	S. fuelleborni Type D	Borneo	Proboscis monkey	Nucleotide: LC317025.1	Cox1 only
LC317031.1-Proboscis_monkey-Borneo	S. fuelleborni Type D	Borneo	Proboscis monkey	Nucleotide: LC317031.1	Cox1 only
LC317032.1-Silvered_leaf_monkey-Borneo	S. fuelleborni Type D	Borneo	Silvered leaf monkey	Nucleotide: LC317032.1	Cox1 only
LC317033.1-Silvered_leaf_monkey-Borneo	S. fuelleborni Type D	Borneo	Silvered leaf monkey	Nucleotide: LC317033.1	Cox1 only
LC317034.1-Silvered_leaf_monkey-Borneo	S. fuelleborni Type D	Borneo	Silvered leaf monkey	Nucleotide: LC317034.1	Cox1 only
LC317039.1-Silvered_leaf_monkey-Borneo	S. fuelleborni Type D	Borneo	Silvered leaf monkey	Nucleotide: LC317039.1	Cox1 only
LC317040.1-Silvered_leaf_monkey-Borneo	S. fuelleborni Type D	Borneo	Silvered leaf monkey	Nucleotide: LC317040.1	Cox1 only
OM570571.1-Orangutan-Japan-Zoological-park-B	S. fuelleborni Type D	Borneo	Orangutan	Nucleotide: OM570571.1	Cox1 only
LC197967.1-Orangutan-Borneo	S. fuelleborni Type D	Borneo	Orangutan	Nucleotide: LC197967.1	Cox1 only
LC197969.1-Orangutan-Borneo	S. fuelleborni Type D	Borneo	Orangutan	Nucleotide: LC197969.1	Cox1 only
LC197972.1-Orangutan-Borneo	S. fuelleborni Type D	Borneo	Orangutan	Nucleotide: LC197972.1	Cox1 only
LC197975.1-Orangutan-Borneo	S. fuelleborni Type D	Borneo	Orangutan	Nucleotide: LC197975.1	Cox1 only
LC197977.1-Orangutan-Borneo	S. fuelleborni Type D	Borneo	Orangutan	Nucleotide: LC197977.1	Cox1 only
LC197979.1-Orangutan-Borneo	S. fuelleborni Type D	Borneo	Orangutan	Nucleotide: LC197979.1	Cox1 only
LC197980.1-Orangutan-Borneo	S. fuelleborni Type D	Borneo	Orangutan	Nucleotide: LC197980.1	Cox1 only
LC197981.1-Orangutan-Borneo	S. fuelleborni Type D	Borneo	Orangutan	Nucleotide: LC197981.1	Cox1 only
LC197986.1-LT_macaque-Borneo	S. fuelleborni Type D	Borneo	Long-tailed macaque	Nucleotide: LC197986.1	Cox1 only
LC197987.1-LT_macaque-Borneo	S. fuelleborni Type D	Borneo	Long-tailed macaque	Nucleotide: LC197987.1	Cox1 only
LC197992.1-LT_macaque-Borneo	S. fuelleborni Type D	Borneo	Long-tailed macaque	Nucleotide: LC197992.1	Cox1 only
LC197993.1-LT_macaque-Borneo	S. fuelleborni Type D	Borneo	Long-tailed macaque	Nucleotide: LC197993.1	Cox1 only
LC197994.1-Proboscis_monkey-Borneo	S. fuelleborni Type D	Borneo	Proboscis monkey	Nucleotide: LC197994.1	Cox1 only
LC197998.1-Proboscis_monkey-Borneo	S. fuelleborni Type D	Borneo	Proboscis monkey	Nucleotide: LC197998.1	Cox1 only
LC197999.1-Proboscis_monkey-Borneo	S. fuelleborni Type D	Borneo	Proboscis monkey	Nucleotide: LC197999.1	Cox1 only
LC198001.1-Proboscis_monkey-Borneo	S. fuelleborni Type D	Borneo	Proboscis monkey	Nucleotide: LC198001.1	Cox1 only
LC198002.1-Proboscis_monkey-Borneo	S. fuelleborni Type D	Borneo	Proboscis monkey	Nucleotide: LC198002.1	Cox1 only
LC317016.1-LT_macaque-Borneo	S. fuelleborni Type D	Borneo	Long-tailed macaque	Nucleotide: LC317016.1	Cox1 only
LC317017.1-LT_macaque-Borneo	S. fuelleborni Type D	Borneo	Long-tailed macaque	Nucleotide: LC317017.1	Cox1 only
LC317018.1-LT_macaque-Borneo	S. fuelleborni Type D	Borneo	Long-tailed macaque	Nucleotide: LC317018.1	Cox1 only
LC317019.1-LT_macaque-Borneo	S. fuelleborni Type D	Borneo	Long-tailed macaque	Nucleotide: LC317019.1	Cox1 only
LC317022.1-LT_macaque-Borneo	S. fuelleborni Type D	Borneo	Long-tailed macaque	Nucleotide: LC317022.1	Cox1 only
LC317023.1-LT_macaque-Borneo	S. fuelleborni Type D	Borneo	Long-tailed macaque	Nucleotide: LC317023.1	Cox1 only
LC317026.1-Proboscis_monkey-Borneo	S. fuelleborni Type D	Borneo	Proboscis monkey	Nucleotide: LC317026.1	Cox1 only
LC317027.1-Proboscis_monkey-Borneo	S. fuelleborni Type D	Borneo	Proboscis monkey	Nucleotide: LC317027.1	Cox1 only
LC317029.1-Proboscis_monkey-Borneo	S. fuelleborni Type D	Borneo	Proboscis monkey	Nucleotide: LC317029.1	Cox1 only
LC317030.1-Proboscis_monkey-Borneo	S. fuelleborni Type D	Borneo	Proboscis monkey	Nucleotide: LC317030.1	Cox1 only
LC317035.1-Silvered_leaf_monkey-Borneo	S. fuelleborni Type D	Borneo	Silvered leaf monkey	Nucleotide: LC317035.1	Cox1 only
LC317036.1-Silvered_leaf_monkey-Borneo	S. fuelleborni Type D	Borneo	Silvered leaf monkey	Nucleotide: LC317036.1	Cox1 only
LC317037.1-Silvered_leaf_monkey-Borneo	S. fuelleborni Type D	Borneo	Silvered leaf monkey	Nucleotide: LC317037.1	Cox1 only
LC317038.1-Silvered_leaf_monkey-Borneo	S. fuelleborni Type D	Borneo	Silvered leaf monkey	Nucleotide: LC317038.1	Cox1 only
LC317041.1-Silvered_leaf_monkey-Borneo	S. fuelleborni Type D	Borneo	Silvered leaf monkey	Nucleotide: LC317041.1	Cox1 only
LC317043.1-Silvered_leaf_monkey-Borneo	S. fuelleborni Type D	Borneo	Silvered leaf monkey	Nucleotide: LC317043.1	Cox1 only
AB526282.1-Human-Tanzania	S. fuelleborni Type E	Tanzania	Human	Nucleoide: AB526282.1	Cox1 only
AB526283.1-Chimpanzee-Tanzania	S. fuelleborni Type E	Tanzania	Chimpanzee	Nucleoide: AB526283.1	Cox1 only
AB526284.1-Chimpanzee-Tanzania	S. fuelleborni Type E	Tanzania	Chimpanzee	Nucleoide: AB526284.1	Cox1 only
AB526285.1-Chimpanzee-Tanzania	S. fuelleborni Type E	Tanzania	Chimpanzee	Nucleoide: AB526285.1	Cox1 only
AB526286.1-Chimpanzee-Tanzania	S. fuelleborni Type E	Tanzania	Chimpanzee	Nucleoide: AB526286.1	Cox1 only
YelBaboonTanz-1-Tanzania-(_-Q-Cox1)-Hasegawa_10	S. fuelleborni Type E	Tanzania	Baboon	Nucleoide: AB526306.1	_ + Q + Cox1
AB526287.1-Chimpanzee-Gabon	S. fuelleborni Type F	Gabon	Chimpanzee	Nucleoide: AB526287.1	Cox1 only
AB526288.1-Chimpanzee-Gabon	S. fuelleborni Type F	Gabon	Chimpanzee	Nucleoide: AB526288.1	Cox1 only
AB526289.1-Gorilla-Gabon	S. fuelleborni Type F	Gabon	Gorilla	Nucleoide: AB526289.1	Cox1 only
Chimp_Ch28Str2-CAR-(_-P-Cox1)-Hasegawa_16	S. fuelleborni Type F	Central African Republic	Chimpanzee	Nucleoide: LC085507.1	_ + P + Cox1
Chimp_D450Str4-CAR-(-_K-Cox1)-Hasegawa_16	S. fuelleborni Type F	Central African Republic	Chimpanzee	Nucleoide: LC085513.1	_ + K + Cox1
Gorilla_Gor46Str1-CAR-(_-L-Cox1)-Hasegawa_16	S. fuelleborni Type F	Central African Republic	Gorilla	Nucleoide: LC085508.1	_ + L + Cox1
Gorilla_Gor46Str2-CAR-(_-L-Cox1)-Hasegawa_16	S. fuelleborni Type F	Central African Republic	Gorilla	Nucleoide: LC085509.1	_ + L + Cox1
Human_1AStr1-CAR-(_-K-Cox1)-Hasegawa_16	S. fuelleborni Type F	Central African Republic	Human	Nucleoide: LC085504.1	_ + K + Cox1
LC085501.1-Human-CAR	S. fuelleborni Type F	Central African Republic	Human	Nucleoide: LC085501.1	Cox1 only
LC085502.1-Human-CAR	S. fuelleborni Type F	Central African Republic	Human	Nucleoide: LC085502.1	Cox1 only
LC085503.1-Human-CAR	S. fuelleborni Type F	Central African Republic	Human	Nucleoide: LC085503.1	Cox1 only
LC085505.1-Human-CAR	S. fuelleborni Type F	Central African Republic	Human	Nucleoide: LC085505.1	Cox1 only
LC085506.1-Chimpanzee-CAR	S. fuelleborni Type F	Central African Republic	Chimpanzee	Nucleoide: LC085506.1	Cox1 only
OM570215.1-Rhesus_macaque-Myanmar	S. fuelleborni Type G	Myanmar	Rhesus macaque	Nucleotide: OM570215.1	Cox1 only
OM570216.1-Rhesus_macaque-Myanmar	S. fuelleborni Type G	Myanmar	Rhesus macaque	Nucleotide: OM570216.1	Cox1 only
OM570217.1-Rhesus_macaque-Myanmar	S. fuelleborni Type G	Myanmar	Rhesus macaque	Nucleotide: OM570217.1	Cox1 only
OM570218.1-Rhesus_macaque-Myanmar	S. fuelleborni Type G	Myanmar	Rhesus macaque	Nucleotide: OM570218.1	Cox1 only
OM570219.1-Rhesus_macaque-Myanmar	S. fuelleborni Type G	Myanmar	Rhesus macaque	Nucleotide: OM570219.1	Cox1 only
OM570220.1-Rhesus_macaque-Myanmar	S. fuelleborni Type G	Myanmar	Rhesus macaque	Nucleotide: OM570220.1	Cox1 only
OM570221.1-Rhesus_macaque-Myanmar	S. fuelleborni Type G	Myanmar	Rhesus macaque	Nucleotide: OM570221.1	Cox1 only
Human_333_GuBi-Guinea-Bissau-(XII-_-Cox1)-Barratt_19	S. fuelleborni Type H	Guinea-Bissau	Human	Nucleoide: MN076442.1	XII + _ + Cox1
Vervet_monkey_1_-_Type_3	S. fuelleborni Type H	St Kitts	Vervet	Nucleotide: OQ190186	HVR-I segments B and C (segments are conserved for haps XII, XVI and XVII) + HVR-IV segments A and C (segments are conserved for haps L, T, M, O, R and P) + Cox1
Vervet_monkey_13_-_Type_4	S. fuelleborni Type H	St Kitts	Vervet	Nucleotide: OQ190187	HVR-I segments B and C (segments are conserved for haps XII, XVI and XVII) + HVR-IV segments A and C (segments are conserved for haps L, T, M, O, R and P) + Cox1
Vervet_monkey_15_-_Type_4	S. fuelleborni Type H	St Kitts	Vervet	Nucleotide: OQ190187	HVR-I segments B and C (segments are conserved for haps XII, XVI and XVII) + HVR-IV segments A and C (segments are conserved for haps L, T, M, O, R and P) + Cox1
Vervet_monkey_17_-_Type_4	S. fuelleborni Type H	St Kitts	Vervet	Nucleotide: OQ190187	HVR-I segments B and C (segments are conserved for haps XII, XVI and XVII) + HVR-IV segments A and C (segments are conserved for haps L, T, M, O, R and P) + Cox1
Vervet_monkey_17_-_Type_5	S. fuelleborni Type H	St Kitts	Vervet	Nucleotide: OQ190188	HVR-I segments B and C (segments are conserved for haps XII, XVI and XVII) + HVR-IV segments A and C (segments are conserved for haps L, T, M, O, R and P) + Cox1
Vervet_monkey_23_-_Type_5	S. fuelleborni Type H	St Kitts	Vervet	Nucleotide: OQ190188	HVR-I segments B and C (segments are conserved for haps XII, XVI and XVII) + HVR-IV segments A and C (segments are conserved for haps L, T, M, O, R and P) + Cox1
Vervet_monkey_25_-_Type_1	S. fuelleborni Type H	St Kitts	Vervet	Nucleotide: OQ190184	HVR-I segments B and C (segments are conserved for haps XII, XVI and XVII) + HVR-IV segments A and C (segments are conserved for haps L, T, M, O, R and P) + Cox1
Vervet_monkey_26_-_Type_1	S. fuelleborni Type H	St Kitts	Vervet	Nucleotide: OQ190184	HVR-I segments B and C (segments are conserved for haps XII, XVI and XVII) + HVR-IV segments A and C (segments are conserved for haps L, T, M, O, R and P) + Cox1
Vervet_monkey_29_-_Type_5	S. fuelleborni Type H	St Kitts	Vervet	Nucleotide: OQ190188	HVR-I segments B and C (segments are conserved for haps XII, XVI and XVII) + HVR-IV segments A and C (segments are conserved for haps L, T, M, O, R and P) + Cox1
Vervet_monkey_30_-_Type_1	S. fuelleborni Type H	St Kitts	Vervet	Nucleotide: OQ190184	HVR-I segments B and C (segments are conserved for haps XII, XVI and XVII) + HVR-IV segments A and C (segments are conserved for haps L, T, M, O, R and P) + Cox1
Vervet_monkey_34_-_Type_1	S. fuelleborni Type H	St Kitts	Vervet	Nucleotide: OQ190184	HVR-I segments B and C (segments are conserved for haps XII, XVI and XVII) + HVR-IV segments A and C (segments are conserved for haps L, T, M, O, R and P) + Cox1
Vervet_monkey_5_-_Type_1	S. fuelleborni Type H	St Kitts	Vervet	Nucleotide: OQ190184	HVR-I segments B and C (segments are conserved for haps XII, XVI and XVII) + HVR-IV segments A and C (segments are conserved for haps L, T, M, O, R and P) + Cox1
Vervet_monkey_1_-_Type_6	S. fuelleborni Type H	St Kitts	Vervet	Nucleotide: OQ190189	HVR-I segments B and C (segments are conserved for haps XII, XVI and XVII) + HVR-IV segments A and C (segments are conserved for haps L, T, M, O, R and P) + Cox1
Vervet_monkey_11_-_Type_6	S. fuelleborni Type H	St Kitts	Vervet	Nucleotide: OQ190189	HVR-I segments B and C (segments are conserved for haps XII, XVI and XVII) + HVR-IV segments A and C (segments are conserved for haps L, T, M, O, R and P) + Cox1
Vervet_monkey_12_-_Type_6	S. fuelleborni Type H	St Kitts	Vervet	Nucleotide: OQ190189	HVR-I segments B and C (segments are conserved for haps XII, XVI and XVII) + HVR-IV segments A and C (segments are conserved for haps L, T, M, O, R and P) + Cox1
Vervet_monkey_13_-_Type_6	S. fuelleborni Type H	St Kitts	Vervet	Nucleotide: OQ190189	HVR-I segments B and C (segments are conserved for haps XII, XVI and XVII) + HVR-IV segments A and C (segments are conserved for haps L, T, M, O, R and P) + Cox1
Vervet_monkey_14_-_Type_6	S. fuelleborni Type H	St Kitts	Vervet	Nucleotide: OQ190189	HVR-I segments B and C (segments are conserved for haps XII, XVI and XVII) + HVR-IV segments A and C (segments are conserved for haps L, T, M, O, R and P) + Cox1
Vervet_monkey_15_-_Type_6	S. fuelleborni Type H	St Kitts	Vervet	Nucleotide: OQ190189	HVR-I segments B and C (segments are conserved for haps XII, XVI and XVII) + HVR-IV segments A and C (segments are conserved for haps L, T, M, O, R and P) + Cox1
Vervet_monkey_16_-_Type_6	S. fuelleborni Type H	St Kitts	Vervet	Nucleotide: OQ190189	HVR-I segments B and C (segments are conserved for haps XII, XVI and XVII) + HVR-IV segments A and C (segments are conserved for haps L, T, M, O, R and P) + Cox1
Vervet_monkey_17_-_Type_6	S. fuelleborni Type H	St Kitts	Vervet	Nucleotide: OQ190189	HVR-I segments B and C (segments are conserved for haps XII, XVI and XVII) + HVR-IV segments A and C (segments are conserved for haps L, T, M, O, R and P) + Cox1
Vervet_monkey_18_-_Type_6	S. fuelleborni Type H	St Kitts	Vervet	Nucleotide: OQ190189	HVR-I segments B and C (segments are conserved for haps XII, XVI and XVII) + HVR-IV segments A and C (segments are conserved for haps L, T, M, O, R and P) + Cox1
Vervet_monkey_19_-_Type_6	S. fuelleborni Type H	St Kitts	Vervet	Nucleotide: OQ190189	HVR-I segments B and C (segments are conserved for haps XII, XVI and XVII) + HVR-IV segments A and C (segments are conserved for haps L, T, M, O, R and P) + Cox1
Vervet_monkey_19_-_Type_1	S. fuelleborni Type H	St Kitts	Vervet	Nucleotide: OQ190184	HVR-I segments B and C (segments are conserved for haps XII, XVI and XVII) + HVR-IV segments A and C (segments are conserved for haps L, T, M, O, R and P) + Cox1
Vervet_monkey_2_-_Type_6	S. fuelleborni Type H	St Kitts	Vervet	Nucleotide: OQ190189	HVR-I segments B and C (segments are conserved for haps XII, XVI and XVII) + HVR-IV segments A and C (segments are conserved for haps L, T, M, O, R and P) + Cox1
Vervet_monkey_20_-_Type_1	S. fuelleborni Type H	St Kitts	Vervet	Nucleotide: OQ190184	HVR-I segments B and C (segments are conserved for haps XII, XVI and XVII) + HVR-IV segments A and C (segments are conserved for haps L, T, M, O, R and P) + Cox1
Vervet_monkey_20_-_Type_6	S. fuelleborni Type H	St Kitts	Vervet	Nucleotide: OQ190189	HVR-I segments B and C (segments are conserved for haps XII, XVI and XVII) + HVR-IV segments A and C (segments are conserved for haps L, T, M, O, R and P) + Cox1
Vervet_monkey_21_-_Type_6	S. fuelleborni Type H	St Kitts	Vervet	Nucleotide: OQ190189	HVR-I segments B and C (segments are conserved for haps XII, XVI and XVII) + HVR-IV segments A and C (segments are conserved for haps L, T, M, O, R and P) + Cox1
Vervet_monkey_22_-_Type_6	S. fuelleborni Type H	St Kitts	Vervet	Nucleotide: OQ190189	HVR-I segments B and C (segments are conserved for haps XII, XVI and XVII) + HVR-IV segments A and C (segments are conserved for haps L, T, M, O, R and P) + Cox1
Vervet_monkey_23_-_Type_6	S. fuelleborni Type H	St Kitts	Vervet	Nucleotide: OQ190189	HVR-I segments B and C (segments are conserved for haps XII, XVI and XVII) + HVR-IV segments A and C (segments are conserved for haps L, T, M, O, R and P) + Cox1
Vervet_monkey_24_-_Type_6	S. fuelleborni Type H	St Kitts	Vervet	Nucleotide: OQ190189	HVR-I segments B and C (segments are conserved for haps XII, XVI and XVII) + HVR-IV segments A and C (segments are conserved for haps L, T, M, O, R and P) + Cox1
Vervet_monkey_25_-_Type_2	S. fuelleborni Type H	St Kitts	Vervet	Nucleotide: OQ190185	HVR-I segments B and C (segments are conserved for haps XII, XVI and XVII) + HVR-IV segments A and C (segments are conserved for haps L, T, M, O, R and P) + Cox1
Vervet_monkey_25_-_Type_6	S. fuelleborni Type H	St Kitts	Vervet	Nucleotide: OQ190189	HVR-I segments B and C (segments are conserved for haps XII, XVI and XVII) + HVR-IV segments A and C (segments are conserved for haps L, T, M, O, R and P) + Cox1
Vervet_monkey_26_-_Type_5	S. fuelleborni Type H	St Kitts	Vervet	Nucleotide: OQ190188	HVR-I segments B and C (segments are conserved for haps XII, XVI and XVII) + HVR-IV segments A and C (segments are conserved for haps L, T, M, O, R and P) + Cox1
Vervet_monkey_26_-_Type_6	S. fuelleborni Type H	St Kitts	Vervet	Nucleotide: OQ190189	HVR-I segments B and C (segments are conserved for haps XII, XVI and XVII) + HVR-IV segments A and C (segments are conserved for haps L, T, M, O, R and P) + Cox1
Vervet_monkey_27_-_Type_6	S. fuelleborni Type H	St Kitts	Vervet	Nucleotide: OQ190189	HVR-I segments B and C (segments are conserved for haps XII, XVI and XVII) + HVR-IV segments A and C (segments are conserved for haps L, T, M, O, R and P) + Cox1
Vervet_monkey_28_-_Type_6	S. fuelleborni Type H	St Kitts	Vervet	Nucleotide: OQ190189	HVR-I segments B and C (segments are conserved for haps XII, XVI and XVII) + HVR-IV segments A and C (segments are conserved for haps L, T, M, O, R and P) + Cox1
Vervet_monkey_29_-_Type_6	S. fuelleborni Type H	St Kitts	Vervet	Nucleotide: OQ190189	HVR-I segments B and C (segments are conserved for haps XII, XVI and XVII) + HVR-IV segments A and C (segments are conserved for haps L, T, M, O, R and P) + Cox1
Vervet_monkey_30_-_Type_4	S. fuelleborni Type H	St Kitts	Vervet	Nucleotide: OQ190187	HVR-I segments B and C (segments are conserved for haps XII, XVI and XVII) + HVR-IV segments A and C (segments are conserved for haps L, T, M, O, R and P) + Cox1
Vervet_monkey_30_-_Type_6	S. fuelleborni Type H	St Kitts	Vervet	Nucleotide: OQ190189	HVR-I segments B and C (segments are conserved for haps XII, XVI and XVII) + HVR-IV segments A and C (segments are conserved for haps L, T, M, O, R and P) + Cox1
Vervet_monkey_31_-_Type_1	S. fuelleborni Type H	St Kitts	Vervet	Nucleotide: OQ190184	HVR-I segments B and C (segments are conserved for haps XII, XVI and XVII) + HVR-IV segments A and C (segments are conserved for haps L, T, M, O, R and P) + Cox1
Vervet_monkey_31_-_Type_6	S. fuelleborni Type H	St Kitts	Vervet	Nucleotide: OQ190189	HVR-I segments B and C (segments are conserved for haps XII, XVI and XVII) + HVR-IV segments A and C (segments are conserved for haps L, T, M, O, R and P) + Cox1
Vervet_monkey_32_-_Type_6	S. fuelleborni Type H	St Kitts	Vervet	Nucleotide: OQ190189	HVR-I segments B and C (segments are conserved for haps XII, XVI and XVII) + HVR-IV segments A and C (segments are conserved for haps L, T, M, O, R and P) + Cox1
Vervet_monkey_33_-_Type_6	S. fuelleborni Type H	St Kitts	Vervet	Nucleotide: OQ190189	HVR-I segments B and C (segments are conserved for haps XII, XVI and XVII) + HVR-IV segments A and C (segments are conserved for haps L, T, M, O, R and P) + Cox1
Vervet_monkey_34_-_Type_5	S. fuelleborni Type H	St Kitts	Vervet	Nucleotide: OQ190188	HVR-I segments B and C (segments are conserved for haps XII, XVI and XVII) + HVR-IV segments A and C (segments are conserved for haps L, T, M, O, R and P) + Cox1
Vervet_monkey_34_-_Type_6	S. fuelleborni Type H	St Kitts	Vervet	Nucleotide: OQ190189	HVR-I segments B and C (segments are conserved for haps XII, XVI and XVII) + HVR-IV segments A and C (segments are conserved for haps L, T, M, O, R and P) + Cox1
Vervet_monkey_5_-_Type_5	S. fuelleborni Type H	St Kitts	Vervet	Nucleotide: OQ190188	HVR-I segments B and C (segments are conserved for haps XII, XVI and XVII) + HVR-IV segments A and C (segments are conserved for haps L, T, M, O, R and P) + Cox1
Vervet_monkey_5_-_Type_6	S. fuelleborni Type H	St Kitts	Vervet	Nucleotide: OQ190189	HVR-I segments B and C (segments are conserved for haps XII, XVI and XVII) + HVR-IV segments A and C (segments are conserved for haps L, T, M, O, R and P) + Cox1
Vervet_monkey_8_-_Type_6	S. fuelleborni Type H	St Kitts	Vervet	Nucleotide: OQ190189	HVR-I segments B and C (segments are conserved for haps XII, XVI and XVII) + HVR-IV segments A and C (segments are conserved for haps L, T, M, O, R and P) + Cox1
OM570570.1-Francois_lutung-Japan-Zoological-park-A	S. fuelleborni Type Unassigned	Japanese zoological park	Francois' lutung	Nucleotide: OM570570.1	Cox1 only
OM570570.1-Red-shanked_Douc_Langur-Japan-Zoological-park-A	S. fuelleborni Type Unassigned	Japanese zoological park	Red-shanked Douc Langur	Nucleotide: OM570570.1	Cox1 only
OM570572.1-Siamang-Japan-Zoological-park-B	S. fuelleborni Type Unassigned	Japanese zoological park	Siamang	Nucleotide: OM570572.1	Cox1 only
Human_1-Australia-(II-A-Cox1)-Beknazarova_19	S. stercoralis Type A	Australia	Human	Nucleotide: MK434219.1	II + A + Cox1
Human_1540_Ni-Nigeria-(II-A-Cox1)-Barratt_19	S. stercoralis Type A	Nigeria	Human	Nucleotide: MN076451.1	II + A + Cox1
Human_238_Au-Australia-(II-A-Cox1)-Barratt_19	S. stercoralis Type A	Australia	Human	Nucleotide: MN076440.1	II + A + Cox1
Human_3-Australia-(II-A-Cox1)-Beknazarova_19	S. stercoralis Type A	Australia	Human	Nucleotide: MK434218.1	II + A + Cox1
Human_308_Au-Australia-(II-A-Cox1)-Barratt_19	S. stercoralis Type A	Australia	Human	Nucleotide: MN076441.1	II + A + Cox1
Human_58_It-Italy-(III-A-Cox1)-Barratt_19	S. stercoralis Type A	Italy	Human	Nucleotide: MN076436.1	III + A + Cox1
Human_877_IvCo-Ivory_Coast-(XI-A-Cox1)-Barratt_19	S. stercoralis Type A	Ivory Coast	Human	Nucleotide: MN076450.1	XI + A + Cox1
Human_China_H175-(I-A-Cox1)-Zhou_19	S. stercoralis Type A	China	Human	Nucleotide: MK040537.1	I + A + Cox1
Human_China_H175-(III-E-Cox1)-Zhou_19	S. stercoralis Type A	China	Human	Nucleotide: MK040537.1	III + E + Cox1
Human_KHRovieng-1-Cambodia-(I_II-A-Cox1)-Jaleta_17	S. stercoralis Type A	Cambodia	Human	Nucleotide: KX226367.1	I_II + A + Cox1
Human_KHRovieng-3-Cambodia-(III-A-Cox1)-Jaleta_17	S. stercoralis Type A	Cambodia	Human	Nucleotide: KX226369.1	III + A + Cox1
Human_MA3-Thailand-(_-A-Cox1)-Thanchomnang_17	S. stercoralis Type A	Thailand	Human	Nucleotide: KY081224.1	_ + A + Cox1
Human_SsLC17-Laos-(_-A-Cox1)-Laymanivong_16	S. stercoralis Type A	Laos	Human	Nucleotide: KU962139.1	_ + A + Cox2
Human_SsLN1-Laos-(_-A-Cox1)-Laymanivong_16	S. stercoralis Type A	Laos	Human	Nucleotide: KU962157.1	_ + A + Cox3
Human_SsLS2-Laos-(_-A-Cox1)-Laymanivong_16	S. stercoralis Type A	Laos	Human	Nucleotide: KU962166.1	_ + A + Cox4
Human_SsLS27-Laos-(_-A-Cox1)-Laymanivong_16	S. stercoralis Type A	Laos	Human	Nucleotide: KU962168.1	_ + A + Cox5
Human_UD45-Thailand-(_-A-Cox1)-Thanchomnang_17	S. stercoralis Type A	Thailand	Human	Nucleotide: KY081235.1	_ + A + Cox6
Human_USA_Pos_control_BAL_(III_XI_A_Cox1)_Cox1_-_99.5%_~_MG995852.1	S. stercoralis Type A	USA	Human	Nucleotide: OQ190898	III_XI + A + Cox1
Dog_1101_It-Italy-(VI-A-Cox1)-Barratt_19	S. stercoralis Type A (VI-A)	Italy	Dog	Nucleotide: MN076424.1	VI + A + Cox1
Dog_A4_US_GA-USA-(VI-A-Cox1)-Barratt_19	S. stercoralis Type A (VI-A)	USA	Dog	Nucleotide: MN076426.1	VI + A + Cox1
Dog_A7_US_GA-USA-(VI-A-Cox1)-Barratt_19	S. stercoralis Type A (VI-A)	USA	Dog	Nucleotide: MN076427.1	VI + A + Cox1
Dog_Bu_US_Cl_OH-USA-(VI-A-Cox1)-Barratt_19	S. stercoralis Type A (VI-A)	USA	Dog	Nucleotide: MN076428.1	VI + A + Cox1
Human_21_17_La-Laos-(VI-_-Cox1)-Barratt_19	S. stercoralis Type A (VI-A)	Laos	Human	Nucleotide: MN076435.1	VI + _ + Cox1
NC_028624.1_5381-6922-Strongyloides_stercoralis_PV001	S. stercoralis Type A (VI-A)	USA	Reference strain	Nucleotide: NC_028624.1	Cox1 only
DogKHRovieng-11-Cambodia-(V-B-Cox1)-Jaleta_17	S. stercoralis Type B	Cambodia	Dog	Nucleotide: KX226384.1	V + B + Cox1
DogKHRovieng-4-Cambodia-(I-B-Cox1)-Jaleta_17	S. stercoralis Type B	Cambodia	Dog	Nucleotide: KX226377.1	I + B + Cox1
DogKHRovieng-5-Cambodia-(I-B-Cox1)-Jaleta_17	S. stercoralis Type B	Cambodia	Dog	Nucleotide: KX226378.1	I + B + Cox1
DogKHRovieng-6-Cambodia-(I-B-Cox1)-Jaleta_17	S. stercoralis Type B	Cambodia	Dog	Nucleotide: KX226379.1	I + B + Cox1
DogKHRovieng-7-Cambodia-(I-B-Cox1)-Jaleta_17	S. stercoralis Type B	Cambodia	Dog	Nucleotide: KX226380.1	I + B + Cox1
DogKHRovieng-8-Cambodia-(IV-B-Cox1)-Jaleta_17	S. stercoralis Type B	Cambodia	Dog	Nucleotide: KX226381.1	IV + B + Cox1
LC197946.1-Slow_loris-Borneo	Strongyloides sp. 'Loris'	Borneo	Bornean slow loris	Nucleotide: LC197946.1	Cox1 only
LC197947.1-Slow_loris-Borneo	Strongyloides sp. 'Loris'	Borneo	Bornean slow loris	Nucleotide: LC197947.1	Cox1 only
LC197948.1-Slow_loris-Borneo	Strongyloides sp. 'Loris'	Borneo	Bornean slow loris	Nucleotide: LC197948.1	Cox1 only
LC197949.1-Slow_loris-Borneo	Strongyloides sp. 'Loris'	Borneo	Bornean slow loris	Nucleotide: LC197949.1	Cox1 only
LC197950.1-Slow_loris-Borneo	Strongyloides sp. 'Loris'	Borneo	Bornean slow loris	Nucleotide: LC197950.1	Cox1 only
LC197951.1-Slow_loris-Borneo	Strongyloides sp. 'Loris'	Borneo	Bornean slow loris	Nucleotide: LC197951.1	Cox1 only
LC197952.1-Slow_loris-Borneo	Strongyloides sp. 'Loris'	Borneo	Bornean slow loris	Nucleotide: LC197952.1	Cox1 only
LC197953.1-Slow_loris-Borneo	Strongyloides sp. 'Loris'	Borneo	Bornean slow loris	Nucleotide: LC197953.1	Cox1 only
LC197954.1-Slow_loris-Borneo	Strongyloides sp. 'Loris'	Borneo	Bornean slow loris	Nucleotide: LC197954.1	Cox1 only
LC197955.1-Slow_loris-Borneo	Strongyloides sp. 'Loris'	Borneo	Bornean slow loris	Nucleotide: LC197955.1	Cox1 only
LC197956.1-Slow_loris-Borneo	Strongyloides sp. 'Loris'	Borneo	Bornean slow loris	Nucleotide: LC197956.1	Cox1 only
LC197957.1-Slow_loris-Borneo	Strongyloides sp. 'Loris'	Borneo	Bornean slow loris	Nucleotide: LC197957.1	Cox1 only
LC197958.1-Slow_loris-Borneo	Strongyloides sp. 'Loris'	Borneo	Bornean slow loris	Nucleotide: LC197958.1	Cox1 only
LC197959.1-Slow_loris-Borneo	Strongyloides sp. 'Loris'	Borneo	Bornean slow loris	Nucleotide: LC197959.1	Cox1 only
LC197960.1-Slow_loris-Borneo	Strongyloides sp. 'Loris'	Borneo	Bornean slow loris	Nucleotide: LC197960.1	Cox1 only
LC197961.1-Slow_loris-Borneo	Strongyloides sp. 'Loris'	Borneo	Bornean slow loris	Nucleotide: LC197961.1	Cox1 only
LC197962.1-Slow_loris-Borneo	Strongyloides sp. 'Loris'	Borneo	Bornean slow loris	Nucleotide: LC197962.1	Cox1 only
LC197963.1-Slow_loris-Borneo	Strongyloides sp. 'Loris'	Borneo	Bornean slow loris	Nucleotide: LC197963.1	Cox1 only

## Sheet: Tab B. HDS cox1 prt I1 to O1
Seq_ID	COXI_PART_I1_Hap_1_	COXI_PART_I1_Hap_2_	COXI_PART_I1_Hap_3_	COXI_PART_I1_Hap_4_	COXI_PART_I1_Hap_5_	COXI_PART_I1_Hap_6_	COXI_PART_I1_Hap_7_	COXI_PART_I2_Hap_1_	COXI_PART_I2_Hap_2_	COXI_PART_I2_Hap_3_	COXI_PART_I2_Hap_4_	COXI_PART_I2_Hap_5_	COXI_PART_I2_Hap_6_	COXI_PART_I2_Hap_7_	COXI_PART_I3_Hap_1_	COXI_PART_I3_Hap_2_	COXI_PART_I3_Hap_3_	COXI_PART_J1_Hap_1_	COXI_PART_J1_Hap_10_	COXI_PART_J1_Hap_2_	COXI_PART_J1_Hap_3_	COXI_PART_J1_Hap_4_	COXI_PART_J1_Hap_5_	COXI_PART_J1_Hap_6_	COXI_PART_J1_Hap_7_	COXI_PART_J1_Hap_8_	COXI_PART_J1_Hap_9_	COXI_PART_J2_Hap_1_	COXI_PART_J2_Hap_2_	COXI_PART_J2_Hap_3_	COXI_PART_J2_Hap_4_	COXI_PART_J2_Hap_5_	COXI_PART_J2_Hap_6_	COXI_PART_J3_Hap_1_	COXI_PART_J3_Hap_2_	COXI_PART_J3_Hap_3_	COXI_PART_J3_Hap_4_	COXI_PART_J3_Hap_5_	COXI_PART_J3_Hap_6_	COXI_PART_K1_Hap_1_	COXI_PART_K1_Hap_10_	COXI_PART_K1_Hap_11_	COXI_PART_K1_Hap_2_	COXI_PART_K1_Hap_3_	COXI_PART_K1_Hap_4_	COXI_PART_K1_Hap_5_	COXI_PART_K1_Hap_6_	COXI_PART_K1_Hap_7_	COXI_PART_K1_Hap_8_
AB526282.1-Human-Tanzania		X							X							X										X				X					X
AB526283.1-Chimpanzee-Tanzania		X							X							X										X				X					X
AB526284.1-Chimpanzee-Tanzania		X							X							X										X				X					X
AB526285.1-Chimpanzee-Tanzania		X							X							X										X				X					X
AB526286.1-Chimpanzee-Tanzania		X							X							X										X				X					X
AB526287.1-Chimpanzee-Gabon		X										X			X										X					X				X										X
AB526288.1-Chimpanzee-Gabon		X										X			X										X					X				X											X
AB526289.1-Gorilla-Gabon		X										X			X										X					X				X											X
Chimp_Ch28Str2-CAR-(_-P-Cox1)-Hasegawa_16	X											X			X										X					X				X								X
Chimp_D450Str1-CAR-(_-K-Cox1)-Hasegawa_16		X								X					X										X					X						X							X
Chimp_D450Str3-CAR-(_-K-Cox1)-Hasegawa_16
Chimp_D450Str4-CAR-(-_K-Cox1)-Hasegawa_16		X								X					X										X					X						X							X
Dog_1101_It-Italy-(VI-A-Cox1)-Barratt_19																																					X											X
Dog_A4_US_GA-USA-(VI-A-Cox1)-Barratt_19																																					X											X
Dog_A7_US_GA-USA-(VI-A-Cox1)-Barratt_19																																					X												X
Dog_Bu_US_Cl_OH-USA-(VI-A-Cox1)-Barratt_19																																					X											X
DogKHRovieng-11-Cambodia-(V-B-Cox1)-Jaleta_17			X											X			X										X	X									X											X
DogKHRovieng-4-Cambodia-(I-B-Cox1)-Jaleta_17			X											X			X		X											X					X						X
DogKHRovieng-5-Cambodia-(I-B-Cox1)-Jaleta_17				X										X			X		X											X					X													X
DogKHRovieng-6-Cambodia-(I-B-Cox1)-Jaleta_17			X											X			X		X											X					X													X
DogKHRovieng-7-Cambodia-(I-B-Cox1)-Jaleta_17		X												X			X										X	X									X											X
DogKHRovieng-8-Cambodia-(IV-B-Cox1)-Jaleta_17		X												X			X										X						X				X											X
Gorilla_Gor46Str1-CAR-(_-L-Cox1)-Hasegawa_16	X											X			X										X					X				X								X
Gorilla_Gor46Str2-CAR-(_-L-Cox1)-Hasegawa_16	X											X			X										X					X				X								X
Human-Thailand-MT479191.1-(_-S-Cox1)_Janwan_2020		X								X						X		X												X						X
Human_1-Australia-(II-A-Cox1)-Beknazarova_19																																					X											X
Human_1540_Ni-Nigeria-(II-A-Cox1)-Barratt_19																																					X											X
Human_1AStr1-CAR-(_-K-Cox1)-Hasegawa_16		X								X					X										X					X				X									X
Human_21_17_La-Laos-(VI-_-Cox1)-Barratt_19																																					X											X
Human_238_Au-Australia-(II-A-Cox1)-Barratt_19																																					X											X
Human_3-Australia-(II-A-Cox1)-Beknazarova_19																																					X											X
Human_308_Au-Australia-(II-A-Cox1)-Barratt_19																																					X											X
Human_333_GuBi-Guinea-Bissau-(XII-_-Cox1)-Barratt_19																																				X				X
Human_5325_In-India-(_-S-Cox1)-Barratt_19																																				X												X
Human_58_It-Italy-(III-A-Cox1)-Barratt_19																																					X											X
Human_877_IvCo-Ivory_Coast-(XI-A-Cox1)-Barratt_19																																					X											X
Human_China_H175-(I-A-Cox1)-Zhou_19	X												X				X										X	X									X											X
Human_China_H175-(III-E-Cox1)-Zhou_19	X												X				X										X	X									X											X
Human_KHRovieng-1-Cambodia-(I_II-A-Cox1)-Jaleta_17	X												X				X										X	X									X											X
Human_KHRovieng-3-Cambodia-(III-A-Cox1)-Jaleta_17	X												X				X										X	X									X											X
Human_MA3-Thailand-(_-A-Cox1)-Thanchomnang_17	X												X				X										X	X									X											X
Human_SsLC17-Laos-(_-A-Cox1)-Laymanivong_16	X												X				X										X	X									X											X
Human_SsLN1-Laos-(_-A-Cox1)-Laymanivong_16	X												X				X										X	X									X											X
Human_SsLS2-Laos-(_-A-Cox1)-Laymanivong_16	X												X				X										X	X									X											X
Human_SsLS27-Laos-(_-A-Cox1)-Laymanivong_16	X												X				X										X	X									X											X
Human_UD33-Thailand-(_-S-Cox1)-Thanchomnang_17		X								X						X		X												X						X												X
Human_UD45-Thailand-(_-A-Cox1)-Thanchomnang_17	X												X				X										X	X									X											X
Human_USA_Pos_control_BAL_(III_XI_A_Cox1)_Cox1_-_99.5%_~_MG995852.1																																					X											X
J_macaque_AB526290.1-Japan-(XIV-S-Cox1)-Synth		X								X						X					X							X									X
J_macaque_AB526291.1-Japan-(XIV-S-Cox1)-Synth		X								X						X					X							X									X
J_macaque_AB526292.1-Japan-(XIV-S-Cox1)-Synth		X								X						X					X							X									X
J_macaque_AB526293.1-Japan-(XIV-S-Cox1)-Synth		X								X						X					X										X						X
J_macaque_AB526294.1-Japan-(XIV-S-Cox1)-Synth	X									X						X					X							X									X
LC085501.1-Human-CAR		X								X					X										X					X				X									X
LC085502.1-Human-CAR		X								X					X										X					X				X									X
LC085503.1-Human-CAR		X								X					X										X					X				X									X
LC085505.1-Human-CAR		X								X					X										X					X				X									X
LC085506.1-Chimpanzee-CAR	X											X			X										X					X				X								X
LC197946.1-Slow_loris-Borneo						X					X						X					X							X										X							X
LC197947.1-Slow_loris-Borneo						X					X						X					X							X										X							X
LC197948.1-Slow_loris-Borneo						X					X						X					X							X										X							X
LC197949.1-Slow_loris-Borneo						X					X						X					X							X										X							X
LC197950.1-Slow_loris-Borneo						X					X						X					X							X										X							X
LC197951.1-Slow_loris-Borneo						X					X						X					X							X										X							X
LC197952.1-Slow_loris-Borneo						X					X						X					X							X										X							X
LC197953.1-Slow_loris-Borneo						X					X						X					X							X										X							X
LC197954.1-Slow_loris-Borneo						X					X						X					X							X										X							X
LC197955.1-Slow_loris-Borneo						X					X						X					X							X										X							X
LC197956.1-Slow_loris-Borneo						X					X						X					X							X										X							X
LC197957.1-Slow_loris-Borneo						X					X						X					X							X										X							X
LC197958.1-Slow_loris-Borneo							X				X						X					X							X										X								X
LC197959.1-Slow_loris-Borneo						X					X						X					X							X										X							X
LC197960.1-Slow_loris-Borneo							X				X						X					X							X										X								X
LC197961.1-Slow_loris-Borneo							X				X						X					X							X										X								X
LC197962.1-Slow_loris-Borneo						X					X						X					X							X										X							X
LC197963.1-Slow_loris-Borneo						X					X						X					X							X										X							X
LC197964.1-Orangutan-Borneo	X									X						X		X										X									X											X
LC197965.1-Orangutan-Borneo	X									X						X		X										X									X											X
LC197966.1-Orangutan-Borneo	X								X						X					X								X							X													X
LC197967.1-Orangutan-Borneo	X								X						X						X							X							X													X
LC197968.1-Orangutan-Borneo	X								X						X					X								X							X													X
LC197969.1-Orangutan-Borneo	X								X						X						X							X							X													X
LC197971.1-Orangutan-Borneo	X								X						X						X							X							X													X
LC197972.1-Orangutan-Borneo	X								X						X						X							X							X													X
LC197973.1-Orangutan-Borneo	X									X						X		X										X									X											X
LC197974.1-Orangutan-Borneo	X									X						X		X										X									X											X
LC197975.1-Orangutan-Borneo	X								X						X						X							X							X													X
LC197976.1-Orangutan-Borneo	X									X						X		X										X									X											X
LC197977.1-Orangutan-Borneo	X								X						X						X							X							X													X
LC197978.1-Orangutan-Borneo				X					X						X					X								X							X													X
LC197979.1-Orangutan-Borneo	X								X							X					X							X							X													X
LC197980.1-Orangutan-Borneo	X								X						X						X							X							X													X
LC197981.1-Orangutan-Borneo	X								X						X						X							X							X													X
LC197982.1-Orangutan-Borneo	X									X						X		X										X									X											X
LC197983.1-LT_macaque-Borneo	X									X						X		X										X									X											X
LC197984.1-LT_macaque-Borneo	X								X						X					X								X										X										X
LC197985.1-LT_macaque-Borneo	X								X						X					X								X							X													X
LC197986.1-LT_macaque-Borneo	X								X						X						X							X							X													X
LC197987.1-LT_macaque-Borneo	X								X						X						X							X							X													X
LC197988.1-LT_macaque-Borneo	X								X						X					X								X							X													X
LC197989.1-LT_macaque-Borneo	X								X						X								X					X							X													X
LC197990.1-LT_macaque-Borneo	X								X						X									X				X							X													X
LC197992.1-LT_macaque-Borneo	X								X						X						X							X							X													X
LC197993.1-LT_macaque-Borneo	X								X						X						X							X							X													X
LC197994.1-Proboscis_monkey-Borneo	X								X						X						X							X							X													X
LC197995.1-Proboscis_monkey-Borneo	X								X						X					X								X							X													X
LC197996.1-Proboscis_monkey-Borneo	X								X						X					X								X							X													X
LC197997.1-Proboscis_monkey-Borneo	X								X						X					X								X							X													X
LC197998.1-Proboscis_monkey-Borneo	X								X						X						X							X							X													X
LC197999.1-Proboscis_monkey-Borneo	X								X						X						X							X							X													X
LC198000.1-Proboscis_monkey-Borneo	X									X						X		X										X									X											X
LC198001.1-Proboscis_monkey-Borneo	X								X						X						X							X							X													X
LC198002.1-Proboscis_monkey-Borneo	X								X						X						X							X							X													X
LC198003.1-Proboscis_monkey-Borneo	X								X						X						X							X							X													X
LC317016.1-LT_macaque-Borneo	X								X						X						X							X							X													X
LC317017.1-LT_macaque-Borneo	X								X						X						X							X							X													X
LC317018.1-LT_macaque-Borneo	X								X						X						X							X							X													X
LC317019.1-LT_macaque-Borneo	X								X						X						X							X							X													X
LC317020.1-LT_macaque-Borneo	X									X						X		X										X									X											X
LC317021.1-LT_macaque-Borneo	X								X						X								X					X							X													X
LC317022.1-LT_macaque-Borneo	X								X						X						X							X							X													X
LC317023.1-LT_macaque-Borneo	X							X							X						X							X							X													X
LC317024.1-Proboscis_monkey-Borneo	X								X						X					X								X							X													X
LC317025.1-Proboscis_monkey-Borneo	X								X						X					X								X							X													X
LC317026.1-Proboscis_monkey-Borneo	X								X						X						X							X							X													X
LC317027.1-Proboscis_monkey-Borneo	X								X						X						X							X							X													X
LC317028.1-Proboscis_monkey-Borneo	X									X						X		X										X									X											X
LC317029.1-Proboscis_monkey-Borneo	X								X						X						X							X							X													X
LC317030.1-Proboscis_monkey-Borneo	X								X						X						X							X							X													X
LC317031.1-Proboscis_monkey-Borneo	X								X						X						X							X							X													X
LC317032.1-Silvered_leaf_monkey-Borneo	X								X						X					X								X							X													X
LC317033.1-Silvered_leaf_monkey-Borneo	X								X						X					X								X							X													X
LC317034.1-Silvered_leaf_monkey-Borneo	X								X						X					X								X							X													X
LC317035.1-Silvered_leaf_monkey-Borneo	X								X						X						X							X							X													X
LC317036.1-Silvered_leaf_monkey-Borneo	X								X						X						X							X							X													X
LC317037.1-Silvered_leaf_monkey-Borneo	X								X						X						X							X							X													X
LC317038.1-Silvered_leaf_monkey-Borneo	X								X						X						X							X							X													X
LC317039.1-Silvered_leaf_monkey-Borneo	X								X						X					X								X							X													X
LC317040.1-Silvered_leaf_monkey-Borneo	X								X						X					X								X							X													X
LC317041.1-Silvered_leaf_monkey-Borneo	X								X						X						X							X							X													X
LC317042.1-Silvered_leaf_monkey-Borneo	X									X						X		X										X									X											X
LC317043.1-Silvered_leaf_monkey-Borneo	X								X						X						X							X							X													X
LT_macaque_MH049697.1_Thailand-(_-S-Cox1)-Thanchomnang_18		X								X						X		X												X						X												X
LT_macaque_MH049698.1_Thailand-(_-S-Cox1)-Thanchomnang_18		X								X						X		X										X								X												X
LT_macaque_MH049699.1_Thailand-(_-S-Cox1)-Thanchomnang_18		X								X						X		X												X						X												X
LT_macaque_MH049700.1_Thailand-(_-S-Cox1)-Thanchomnang_18		X								X						X		X										X								X												X
LT_macaque_MH049701.1_Thailand-(_-S-Cox1)-Thanchomnang_18		X								X						X		X												X						X												X
LT_macaque_MH049702.1_Thailand-(_-S-Cox1)-Thanchomnang_18		X								X						X		X												X						X												X
LT_macaque_MH049703.1_Thailand-(_-S-Cox1)-Thanchomnang_18		X								X						X		X												X						X												X
LT_macaque_MH049704.1_Thailand-(_-S-Cox1)-Thanchomnang_18	X									X						X		X												X						X												X
LT_macaque_MH049705.1_Thailand-(_-S-Cox1)-Thanchomnang_18		X								X						X		X												X						X												X
LT_macaque_MH049706.1_Thailand-(_-S-Cox1)-Thanchomnang_18		X								X						X		X										X								X												X
LT_macaque_MH049707.1_Thailand-(_-S-Cox1)-Thanchomnang_18		X								X						X		X												X						X												X
LT_macaque_MH049708.1_Thailand-(_-S-Cox1)-Thanchomnang_18		X								X						X		X												X						X												X
LT_macaque_MH049709.1_Thailand-(_-S-Cox1)-Thanchomnang_18		X								X						X		X										X								X												X
LT_macaque_MH049710.1_Thailand-(_-S-Cox1)-Thanchomnang_18		X								X						X		X														X				X												X
LT_macaque_MH049711.1_Thailand-(_-S-Cox1)-Thanchomnang_18		X								X						X		X										X								X												X
LT_macaque_MH049712.1_Thailand-(_-S-Cox1)-Thanchomnang_18		X								X						X		X										X								X												X
LT_macaque_MH049713.1_Thailand-(_-S-Cox1)-Thanchomnang_18		X								X						X		X												X						X												X
LT_macaque_MH049714.1_Thailand-(_-S-Cox1)-Thanchomnang_18		X								X						X		X												X						X												X
LT_macaque_MH049715.1_Thailand-(_-S-Cox1)-Thanchomnang_18		X								X						X		X												X						X												X
LT_macaque_MH049716.1_Thailand-(_-S-Cox1)-Thanchomnang_18		X								X						X		X												X						X												X
LT_macaque_MH049717.1_Thailand-(_-S-Cox1)-Thanchomnang_18		X								X						X		X												X						X												X
LT_macaque_MH049718.1_Thailand-(_-S-Cox1)-Thanchomnang_18		X								X						X		X												X						X												X
LT_macaque_MH049719.1_Thailand-(_-S-Cox1)-Thanchomnang_18		X								X						X		X										X								X												X
LT_macaque_MH049720.1_Thailand-(_-S-Cox1)-Thanchomnang_18		X								X						X		X												X						X												X
LT_macaque_MH049721.1_Thailand-(_-S-Cox1)-Thanchomnang_18		X								X						X		X												X						X												X
LT_macaque_MH049722.1_Laos-(_-S-Cox1)-Thanchomnang_18		X								X						X		X												X						X												X
LT_macaque_MH049723.1_Laos-(_-S-Cox1)-Thanchomnang_18		X								X						X		X												X						X												X
LT_macaque_MH049724.1_Laos-(_-S-Cox1)-Thanchomnang_18		X							X							X		X												X						X												X
LT_macaque_MH049725.1_Laos-(_-S-Cox1)-Thanchomnang_18			X							X						X		X												X						X												X
LT_macaque_MH049726.1_Laos-(_-S-Cox1)-Thanchomnang_18		X								X						X		X												X						X												X
LT_macaque_MH049727.1_Laos-(_-S-Cox1)-Thanchomnang_18			X							X						X		X												X						X												X
LT_macaque_MH049728.1_Laos-(_-S-Cox1)-Thanchomnang_18			X							X						X		X												X						X												X
LT_macaque_MH049729.1_Laos-(_-S-Cox1)-Thanchomnang_18		X								X						X		X										X								X												X
NC_028624.1_5381-6922-Strongyloides_stercoralis_PV001	X												X				X										X			X							X											X
OM570197.1-Rhesus_macaque-Myanmar		X								X						X		X												X						X												X
OM570198.1-Rhesus_macaque-Myanmar		X								X						X		X												X						X												X
OM570199.1-Rhesus_macaque-Myanmar		X								X						X		X												X						X												X
OM570200.1-Rhesus_macaque-Myanmar		X								X						X		X												X						X												X
OM570201.1-Rhesus_macaque-Myanmar		X								X						X		X												X						X												X
OM570202.1-Rhesus_macaque-Myanmar		X								X						X		X												X						X
OM570203.1-Rhesus_macaque-Myanmar		X								X						X		X												X						X												X
OM570204.1-Rhesus_macaque-Myanmar		X								X						X		X												X						X												X
OM570205.1-Rhesus_macaque-Myanmar		X								X						X		X												X						X												X
OM570206.1-Rhesus_macaque-Myanmar		X								X						X		X												X						X												X
OM570207.1-Rhesus_macaque-Myanmar		X								X						X		X												X						X												X
OM570208.1-Rhesus_macaque-Myanmar		X								X						X		X												X						X												X
OM570209.1-Rhesus_macaque-Myanmar		X								X						X		X												X						X												X
OM570210.1-Rhesus_macaque-Myanmar		X								X						X		X												X						X												X
OM570211.1-Rhesus_macaque-Myanmar		X								X						X		X												X						X												X
OM570212.1-Rhesus_macaque-Myanmar		X								X						X		X												X						X												X
OM570213.1-Rhesus_macaque-Myanmar		X								X						X		X												X						X												X
OM570214.1-Rhesus_macaque-Myanmar		X								X						X		X												X						X												X
OM570215.1-Rhesus_macaque-Myanmar	X								X							X		X										X								X												X
OM570216.1-Rhesus_macaque-Myanmar	X								X							X		X										X								X												X
OM570217.1-Rhesus_macaque-Myanmar	X								X							X		X										X								X												X
OM570218.1-Rhesus_macaque-Myanmar	X									X						X		X										X						X														X
OM570219.1-Rhesus_macaque-Myanmar	X									X						X		X										X								X												X
OM570220.1-Rhesus_macaque-Myanmar	X									X						X		X										X								X												X
OM570221.1-Rhesus_macaque-Myanmar	X									X						X		X										X								X												X
OM570560.1-Japanese_macaque-Japan-(Miyazaki)		X								X						X					X							X									X
OM570561.1-Japanese_macaque-Japan-(Miyazaki)		X								X						X					X							X									X
OM570562.1-Japanese_macaque-Japan-(Miyazaki)		X								X						X					X							X									X
OM570563.1-Japanese_macaque-Japan-(Miyazaki)		X								X						X					X							X									X
OM570564.1-Japanese_macaque-Japan-(Miyazaki)		X								X						X					X							X									X
OM570565.1-Japanese_macaque-Japan-(Miyazaki)		X								X						X					X							X									X
OM570566.1-Japanese_macaque-Japan-(Miyazaki)		X								X						X					X							X									X
OM570567.1-Japanese_macaque-Japan-(Miyazaki)		X								X						X					X							X									X
OM570568.1-Japanese_macaque-Japan-(Miyazaki)	X									X						X					X							X									X
OM570569.1-Japanese_macaque-Japan-(Miyazaki)		X								X						X					X							X									X
OM570570.1-Francois_lutung-Japan-Zoological-park-A	X									X					X						X							X							X													X
OM570570.1-Red-shanked_Douc_Langur-Japan-Zoological-park-A	X									X					X						X							X							X													X
OM570571.1-Orangutan-Japan-Zoological-park-B	X								X							X				X								X							X													X
OM570572.1-Siamang-Japan-Zoological-park-B	X									X						X					X							X						X
Pig-tailed_macaque-Thailand-MT479192.1-(_-S-Cox1)_Janwan_2020		X								X						X		X												X						X												X
Pig-tailed_macaque-Thailand-MT479193.1-(_-S-Cox1)_Janwan_2020		X								X						X		X												X						X												X
Pig-tailed_macaque-Thailand-MT479194.1-(_-S-Cox1)_Janwan_2020		X								X						X		X												X						X												X
Pig-tailed_macaque-Thailand-MT479195.1-(_-S-Cox1)_Janwan_2020		X								X						X		X												X						X												X
Pig-tailed_macaque-Thailand-MT479196.1-(_-S-Cox1)_Janwan_2020					X					X						X		X												X						X												X
Pig-tailed_macaque-Thailand-MT479197.1-(_-S-Cox1)_Janwan_2020		X								X						X		X												X						X												X
Pig-tailed_macaque-Thailand-MT479198.1-(_-S-Cox1)_Janwan_2020		X								X						X		X												X						X												X
Pig-tailed_macaque-Thailand-MT479199.1-(_-S-Cox1)_Janwan_2020		X								X						X		X												X						X												X
Pig-tailed_macaque-Thailand-MT479200.1-(_-S-Cox1)_Janwan_2020		X								X						X		X												X						X												X
Pig-tailed_macaque-Thailand-MT479201.1-(_-S-Cox1)_Janwan_2020		X								X						X		X												X						X												X
Pig-tailed_macaque-Thailand-MT479202.1-(_-S-Cox1)_Janwan_2020		X								X						X		X												X						X												X
Pig-tailed_macaque-Thailand-MT479203.1-(_-S-Cox1)_Janwan_2020		X								X						X		X												X						X												X
Pig-tailed_macaque-Thailand-MT479204.1-(_-S-Cox1)_Janwan_2020		X								X						X		X												X						X												X
Pig-tailed_macaque-Thailand-MT479205.1-(_-S-Cox1)_Janwan_2020		X								X						X		X												X						X
Pig-tailed_macaque-Thailand-MT479206.1-(_-S-Cox1)_Janwan_2020		X								X						X		X												X						X												X
Pig-tailed_macaque-Thailand-MT479207.1-(_-S-Cox1)_Janwan_2020		X								X						X		X												X						X												X
Pig-tailed_macaque-Thailand-MT479208.1-(_-S-Cox1)_Janwan_2020		X								X						X		X												X						X												X
Pig-tailed_macaque-Thailand-MT479209.1-(_-S-Cox1)_Janwan_2020		X								X						X		X												X						X
Pig-tailed_macaque-Thailand-MT479210.1-(_-S-Cox1)_Janwan_2020		X								X						X		X												X						X												X
Pig-tailed_macaque-Thailand-MT479211.1-(_-S-Cox1)_Janwan_2020		X								X						X		X												X						X												X
Pig-tailed_macaque-Thailand-MT479212.1-(_-S-Cox1)_Janwan_2020		X								X						X		X												X						X
Pig-tailed_macaque-Thailand-MT479213.1-(_-S-Cox1)_Janwan_2020		X								X						X		X												X						X
Pig-tailed_macaque-Thailand-MT479214.1-(_-S-Cox1)_Janwan_2020		X								X						X		X												X						X												X
Vervet_monkey_1_-_97.7%_~_MN076442.1																																					X			X
Vervet_monkey_1_-_98.6%_~_MN076442.1																																				X				X
Vervet_monkey_11_-_94.5%_~_LC085501																																					X			X
Vervet_monkey_12_-_94.5%_~_LC085501																																					X			X
Vervet_monkey_13_-_94.5%_~_LC085501																																					X			X
Vervet_monkey_13_-_96.3%_~_LC085503																																				X				X
Vervet_monkey_14_-_94.5%_~_LC085501																																					X			X
Vervet_monkey_15_-_94.5%_~_LC085501																																					X			X
Vervet_monkey_15_-_96.3%_~_LC085503																																				X				X
Vervet_monkey_16_-_94.5%_~_LC085501																																					X			X
Vervet_monkey_17_-_94.5%_~_LC085501																																					X			X
Vervet_monkey_17_-_96.3%_~_LC085501																																				X				X
Vervet_monkey_17_-_96.3%_~_LC085503																																				X				X
Vervet_monkey_18_-_94.5%_~_LC085501																																					X			X
Vervet_monkey_19_-_94.5%_~_LC085501																																					X			X
Vervet_monkey_19_-_94.9%_~_LC085501																																					X			X
Vervet_monkey_2_-_94.5%_~_LC085501																																					X			X
Vervet_monkey_20_-_94.5%_~_LC085501																																					X			X
Vervet_monkey_20_-_94.9%_~_LC085501																																					X			X
Vervet_monkey_21_-_94.5%_~_LC085501																																					X			X
Vervet_monkey_22_-_94.5%_~_LC085501																																					X			X
Vervet_monkey_23_-_94.5%_~_LC085501																																					X			X
Vervet_monkey_23_-_96.3%_~_LC085501																																				X				X
Vervet_monkey_24_-_94.5%_~_LC085501																																					X			X
Vervet_monkey_25_-_94.5%_~_LC085501																																					X			X
Vervet_monkey_25_-_94.9%_~_LC085501																																					X			X
Vervet_monkey_25_-_95.4%_~_LC085501																																					X			X
Vervet_monkey_26_-_94.5%_~_LC085501																																					X			X
Vervet_monkey_26_-_94.9%_~_LC085501																																					X			X
Vervet_monkey_26_-_96.3%_~_LC085501																																				X				X
Vervet_monkey_27_-_94.5%_~_LC085501																																					X			X
Vervet_monkey_28_-_94.5%_~_LC085501																																					X			X
Vervet_monkey_29_-_94.5%_~_LC085501																																					X			X
Vervet_monkey_29_-_96.3%_~_LC085501																																				X				X
Vervet_monkey_30_-_94.5%_~_LC085501																																					X			X
Vervet_monkey_30_-_94.9%_~_LC085501																																					X			X
Vervet_monkey_30_-_96.3%_~_LC085503																																				X				X
Vervet_monkey_31_-_94.5%_~_LC085501																																					X			X
Vervet_monkey_31_-_94.9%_~_LC085501																																					X			X
Vervet_monkey_32_-_94.5%_~_LC085501																																					X			X
Vervet_monkey_33_-_94.5%_~_LC085501																																					X			X
Vervet_monkey_34_-_94.5%_~_LC085501																																					X			X
Vervet_monkey_34_-_94.9%_~_LC085501																																					X			X
Vervet_monkey_34_-_96.3%_~_LC085501																																				X				X
Vervet_monkey_5_-_94.5%_~_LC085501																																					X			X
Vervet_monkey_5_-_94.9%_~_LC085501																																					X			X
Vervet_monkey_5_-_96.3%_~_LC085501																																				X				X
Vervet_monkey_8_-_94.5%_~_LC085501																																					X			X
YelBaboonTanz-1-Tanzania-(_-Q-Cox1)-Hasegawa_10		X							X							X										X				X					X
[truncated: 135 more columns]

## Sheet: Tab C. Mtrx cox1 prt I1 to O1
	AB526282.1-Human-Tanzania	AB526283.1-Chimpanzee-Tanzania	AB526284.1-Chimpanzee-Tanzania	AB526285.1-Chimpanzee-Tanzania	AB526286.1-Chimpanzee-Tanzania	AB526287.1-Chimpanzee-Gabon	AB526288.1-Chimpanzee-Gabon	AB526289.1-Gorilla-Gabon	Chimp_Ch28Str2-CAR-(_-P-Cox1)-Hasegawa_16	Chimp_D450Str4-CAR-(-_K-Cox1)-Hasegawa_16	Dog_1101_It-Italy-(VI-A-Cox1)-Barratt_19	Dog_A4_US_GA-USA-(VI-A-Cox1)-Barratt_19	Dog_A7_US_GA-USA-(VI-A-Cox1)-Barratt_19	Dog_Bu_US_Cl_OH-USA-(VI-A-Cox1)-Barratt_19	DogKHRovieng-11-Cambodia-(V-B-Cox1)-Jaleta_17	DogKHRovieng-4-Cambodia-(I-B-Cox1)-Jaleta_17	DogKHRovieng-5-Cambodia-(I-B-Cox1)-Jaleta_17	DogKHRovieng-6-Cambodia-(I-B-Cox1)-Jaleta_17	DogKHRovieng-7-Cambodia-(I-B-Cox1)-Jaleta_17	DogKHRovieng-8-Cambodia-(IV-B-Cox1)-Jaleta_17	Gorilla_Gor46Str1-CAR-(_-L-Cox1)-Hasegawa_16	Gorilla_Gor46Str2-CAR-(_-L-Cox1)-Hasegawa_16	Human-Thailand-MT479191.1-(_-S-Cox1)_Janwan_2020	Human_1-Australia-(II-A-Cox1)-Beknazarova_19	Human_1540_Ni-Nigeria-(II-A-Cox1)-Barratt_19	Human_1AStr1-CAR-(_-K-Cox1)-Hasegawa_16	Human_21_17_La-Laos-(VI-_-Cox1)-Barratt_19	Human_238_Au-Australia-(II-A-Cox1)-Barratt_19	Human_3-Australia-(II-A-Cox1)-Beknazarova_19	Human_308_Au-Australia-(II-A-Cox1)-Barratt_19	Human_333_GuBi-Guinea-Bissau-(XII-_-Cox1)-Barratt_19	Human_5325_In-India-(_-S-Cox1)-Barratt_19	Human_58_It-Italy-(III-A-Cox1)-Barratt_19	Human_877_IvCo-Ivory_Coast-(XI-A-Cox1)-Barratt_19	Human_China_H175-(I-A-Cox1)-Zhou_19	Human_China_H175-(III-E-Cox1)-Zhou_19	Human_KHRovieng-1-Cambodia-(I_II-A-Cox1)-Jaleta_17	Human_KHRovieng-3-Cambodia-(III-A-Cox1)-Jaleta_17	Human_MA3-Thailand-(_-A-Cox1)-Thanchomnang_17	Human_SsLC17-Laos-(_-A-Cox1)-Laymanivong_16	Human_SsLN1-Laos-(_-A-Cox1)-Laymanivong_16	Human_SsLS2-Laos-(_-A-Cox1)-Laymanivong_16	Human_SsLS27-Laos-(_-A-Cox1)-Laymanivong_16	Human_UD33-Thailand-(_-S-Cox1)-Thanchomnang_17	Human_UD45-Thailand-(_-A-Cox1)-Thanchomnang_17	Human_USA_Pos_control_BAL_(III_XI_A_Cox1)_Cox1_-_99.5%_~_MG995852.1	J_macaque_AB526290.1-Japan-(XIV-S-Cox1)-Synth	J_macaque_AB526291.1-Japan-(XIV-S-Cox1)-Synth	J_macaque_AB526292.1-Japan-(XIV-S-Cox1)-Synth
AB526282.1-Human-Tanzania	0.0170382	0.147263	0.147263	0.155504	0.155504	0.718867	0.669879	0.669879	0.74316	0.663134	0.862292	0.862292	0.862292	0.862292	0.906182	0.842526	0.842526	0.842526	0.864773	0.864773	0.74316	0.74316	0.683747	0.862292	0.870423	0.636239	0.862292	0.862292	0.845176	0.845176	0.643598	0.740005	0.941393	0.862232	0.941393	0.941393	0.941393	0.941393	0.941508	0.941393	0.941393	0.941508	0.941508	0.705139	0.941508	0.862232	0.679344	0.679344	0.679344
AB526283.1-Chimpanzee-Tanzania	0.147263	0.015488	0.106537	0.19468	0.19468	0.758044	0.709055	0.709055	0.782337	0.70231	0.862292	0.862292	0.862292	0.862292	0.906182	0.842526	0.842526	0.842526	0.864773	0.864773	0.782337	0.782337	0.722923	0.862292	0.870423	0.675415	0.862292	0.862292	0.845176	0.845176	0.682775	0.779181	0.941393	0.862232	0.941393	0.941393	0.941393	0.941393	0.941508	0.941393	0.941393	0.941508	0.941508	0.744315	0.941508	0.862232	0.718521	0.718521	0.718521
AB526284.1-Chimpanzee-Tanzania	0.147263	0.106537	0.0154871	0.19468	0.19468	0.758044	0.709055	0.709055	0.782337	0.70231	0.862292	0.862292	0.862292	0.862292	0.906182	0.842526	0.842526	0.842526	0.864773	0.864773	0.782337	0.782337	0.722923	0.862292	0.870423	0.675415	0.862292	0.862292	0.845176	0.845176	0.682775	0.779181	0.941393	0.862232	0.941393	0.941393	0.941393	0.941393	0.941508	0.941393	0.941393	0.941508	0.941508	0.744315	0.941508	0.862232	0.718521	0.718521	0.718521
AB526285.1-Chimpanzee-Tanzania	0.155504	0.19468	0.19468	0.0149971	0.106048	0.669411	0.620423	0.620423	0.693704	0.663134	0.862292	0.862292	0.862292	0.862292	0.906182	0.842526	0.842526	0.842526	0.864773	0.864773	0.693704	0.693704	0.731165	0.862292	0.870423	0.683657	0.862292	0.862292	0.845176	0.845176	0.691016	0.690549	0.941393	0.862232	0.941393	0.941393	0.941393	0.941393	0.941508	0.941393	0.941393	0.941508	0.941508	0.655683	0.941508	0.862232	0.629888	0.629888	0.629888
AB526286.1-Chimpanzee-Tanzania	0.155504	0.19468	0.19468	0.106048	0.0149961	0.669411	0.620423	0.620423	0.693704	0.663134	0.862292	0.862292	0.862292	0.862292	0.906182	0.842526	0.842526	0.842526	0.864773	0.864773	0.693704	0.693704	0.731165	0.862292	0.870423	0.683657	0.862292	0.862292	0.845176	0.845176	0.691016	0.690549	0.941393	0.862232	0.941393	0.941393	0.941393	0.941393	0.941508	0.941393	0.941393	0.941508	0.941508	0.655683	0.941508	0.862232	0.629888	0.629888	0.629888
AB526287.1-Chimpanzee-Gabon	0.718867	0.758044	0.758044	0.669411	0.669411	0.00861816	0.195801	0.195801	0.257083	0.442682	0.862292	0.862292	0.862292	0.862292	0.941393	0.930137	0.930137	0.930137	0.899984	0.899984	0.257083	0.257083	0.849552	0.862292	0.887538	0.49689	0.862292	0.862292	0.862292	0.862292	0.667346	0.725759	0.941393	0.862232	0.941393	0.941393	0.941393	0.941393	0.941508	0.941393	0.941393	0.941508	0.941508	0.726949	0.941508	0.862232	0.73116	0.73116	0.73116
AB526288.1-Chimpanzee-Gabon	0.669879	0.709055	0.709055	0.620423	0.620423	0.195801	0.00863678	0.0996905	0.257083	0.49169	0.862292	0.862292	0.862292	0.862292	0.941393	0.930137	0.930137	0.930137	0.899984	0.899984	0.257083	0.257083	0.849552	0.862292	0.887538	0.49689	0.862292	0.862292	0.862292	0.862292	0.618357	0.725759	0.941393	0.862232	0.941393	0.941393	0.941393	0.941393	0.941508	0.941393	0.941393	0.941508	0.941508	0.726949	0.941508	0.862232	0.73116	0.73116	0.73116
AB526289.1-Gorilla-Gabon	0.669879	0.709055	0.709055	0.620423	0.620423	0.195801	0.0996905	0.00863578	0.257083	0.49169	0.862292	0.862292	0.862292	0.862292	0.941393	0.930137	0.930137	0.930137	0.899984	0.899984	0.257083	0.257083	0.849552	0.862292	0.887538	0.49689	0.862292	0.862292	0.862292	0.862292	0.618357	0.725759	0.941393	0.862232	0.941393	0.941393	0.941393	0.941393	0.941508	0.941393	0.941393	0.941508	0.941508	0.726949	0.941508	0.862232	0.73116	0.73116	0.73116
Chimp_Ch28Str2-CAR-(_-P-Cox1)-Hasegawa_16	0.74316	0.782337	0.782337	0.693704	0.693704	0.257083	0.257083	0.257083	0.0102019	0.529053	0.892127	0.892127	0.892127	0.892127	0.954112	0.942856	0.942856	0.942856	0.954112	0.954112	0.115387	0.115387	0.886915	0.892127	0.900258	0.534253	0.862292	0.892127	0.875012	0.875012	0.65023	0.727021	0.929707	0.892067	0.929707	0.929707	0.929707	0.929707	0.929823	0.929707	0.929707	0.929823	0.929823	0.764312	0.929823	0.892067	0.790956	0.790956	0.790956
Chimp_D450Str4-CAR-(-_K-Cox1)-Hasegawa_16	0.663134	0.70231	0.70231	0.663134	0.663134	0.442682	0.49169	0.49169	0.529053	0.0155874	0.871604	0.871604	0.871604	0.871604	0.915494	0.904238	0.904238	0.904238	0.874086	0.874086	0.529053	0.529053	0.7077	0.871604	0.879735	0.388146	0.841769	0.871604	0.854489	0.854489	0.504177	0.685589	0.950705	0.871544	0.950705	0.950705	0.950705	0.950705	0.95082	0.950705	0.950705	0.95082	0.95082	0.634553	0.95082	0.871544	0.713466	0.713466	0.713466
Dog_1101_It-Italy-(VI-A-Cox1)-Barratt_19	0.862292	0.862292	0.862292	0.862292	0.862292	0.862292	0.862292	0.862292	0.892127	0.871604	0.00173703	0.145395	0.190842	0.145395	0.622856	0.646226	0.648776	0.608051	0.686734	0.652885	0.892127	0.892127	0.868032	0.281102	0.45182	0.892127	0.17426	0.336287	0.405618	0.300975	0.916139	0.835222	0.31404	0.385745	0.371597	0.445338	0.325518	0.3141	0.325518	0.369388	0.37711	0.3141	0.3141	0.84668	0.3141	0.356981	0.907465	0.907465	0.907465
Dog_A4_US_GA-USA-(VI-A-Cox1)-Barratt_19	0.862292	0.862292	0.862292	0.862292	0.862292	0.862292	0.862292	0.862292	0.892127	0.871604	0.145395	0.00173701	0.190842	0.145395	0.622856	0.646226	0.648776	0.608051	0.686734	0.652885	0.892127	0.892127	0.868032	0.281102	0.45182	0.892127	0.17426	0.336287	0.405618	0.300975	0.916139	0.835222	0.31404	0.385745	0.371597	0.445338	0.325518	0.3141	0.325518	0.369388	0.37711	0.3141	0.3141	0.84668	0.3141	0.356981	0.907465	0.907465	0.907465
Dog_A7_US_GA-USA-(VI-A-Cox1)-Barratt_19	0.862292	0.862292	0.862292	0.862292	0.862292	0.862292	0.862292	0.862292	0.892127	0.871604	0.190842	0.190842	6.22963e-05	0.190842	0.668303	0.646226	0.694223	0.653498	0.732181	0.698332	0.892127	0.892127	0.868032	0.326549	0.497267	0.892127	0.219707	0.381734	0.451065	0.346422	0.916139	0.880669	0.359487	0.431192	0.417044	0.490785	0.370965	0.359547	0.370965	0.414835	0.422557	0.359547	0.359547	0.892127	0.359547	0.402427	0.907465	0.907465	0.907465
Dog_Bu_US_Cl_OH-USA-(VI-A-Cox1)-Barratt_19	0.862292	0.862292	0.862292	0.862292	0.862292	0.862292	0.862292	0.862292	0.892127	0.871604	0.145395	0.145395	0.190842	0.00173696	0.622856	0.646226	0.648776	0.608051	0.686734	0.652885	0.892127	0.892127	0.868032	0.281102	0.45182	0.892127	0.17426	0.336287	0.405618	0.300975	0.916139	0.835222	0.31404	0.385745	0.371597	0.445338	0.325518	0.3141	0.325518	0.369388	0.37711	0.3141	0.3141	0.84668	0.3141	0.356981	0.907465	0.907465	0.907465
DogKHRovieng-11-Cambodia-(V-B-Cox1)-Jaleta_17	0.906182	0.906182	0.906182	0.906182	0.906182	0.941393	0.941393	0.941393	0.954112	0.915494	0.622856	0.622856	0.668303	0.622856	0.00671434	0.659816	0.622773	0.564215	0.224551	0.252445	0.954112	0.954112	0.961264	0.544652	0.503325	0.936017	0.611676	0.602078	0.527536	0.527536	0.86015	0.800011	0.566916	0.544591	0.530447	0.551225	0.537718	0.566916	0.537718	0.600016	0.558281	0.566916	0.566916	0.89057	0.566916	0.536605	0.911516	0.911516	0.911516
DogKHRovieng-4-Cambodia-(I-B-Cox1)-Jaleta_17	0.842526	0.842526	0.842526	0.842526	0.842526	0.930137	0.930137	0.930137	0.942856	0.904238	0.646226	0.646226	0.646226	0.646226	0.659816	0.00244379	0.357547	0.225508	0.694797	0.660949	0.942856	0.942856	0.87542	0.681331	0.664216	0.924761	0.635046	0.681331	0.664216	0.664216	0.885397	0.870705	0.744426	0.681271	0.626028	0.70269	0.718606	0.744426	0.718606	0.694055	0.735791	0.744426	0.744426	0.924761	0.744426	0.673285	1	1	1
DogKHRovieng-5-Cambodia-(I-B-Cox1)-Jaleta_17	0.842526	0.842526	0.842526	0.842526	0.842526	0.930137	0.930137	0.930137	0.942856	0.904238	0.648776	0.648776	0.694223	0.648776	0.622773	0.357547	0.00411765	0.221357	0.517881	0.663498	0.942856	0.942856	0.87542	0.683881	0.666766	0.924761	0.637595	0.683881	0.666766	0.666766	0.885397	0.825258	0.746976	0.683821	0.71205	0.788711	0.62314	0.746976	0.62314	0.780076	0.738341	0.746976	0.746976	0.879314	0.746976	0.675834	1	1	1
DogKHRovieng-6-Cambodia-(I-B-Cox1)-Jaleta_17	0.842526	0.842526	0.842526	0.842526	0.842526	0.930137	0.930137	0.930137	0.942856	0.904238	0.608051	0.608051	0.653498	0.608051	0.564215	0.225508	0.221357	0.00432827	0.50118	0.565347	0.942856	0.942856	0.87542	0.58573	0.568614	0.924761	0.596871	0.643156	0.568614	0.568614	0.885397	0.825258	0.706251	0.585669	0.613898	0.690559	0.524989	0.706251	0.524989	0.739351	0.697616	0.706251	0.706251	0.879314	0.706251	0.577683	1	1	1
DogKHRovieng-7-Cambodia-(I-B-Cox1)-Jaleta_17	0.864773	0.864773	0.864773	0.864773	0.864773	0.899984	0.899984	0.899984	0.954112	0.874086	0.686734	0.686734	0.732181	0.686734	0.224551	0.694797	0.517881	0.50118	0.00749563	0.189289	0.954112	0.954112	0.919855	0.664413	0.623086	0.894609	0.675554	0.721839	0.647297	0.647297	0.86015	0.800011	0.686677	0.664352	0.594324	0.670986	0.505415	0.686677	0.505415	0.719777	0.678042	0.686677	0.686677	0.849162	0.686677	0.656366	0.870108	0.870108	0.870108
DogKHRovieng-8-Cambodia-(IV-B-Cox1)-Jaleta_17	0.864773	0.864773	0.864773	0.864773	0.864773	0.899984	0.899984	0.899984	0.954112	0.874086	0.652885	0.652885	0.698332	0.652885	0.252445	0.660949	0.663498	0.565347	0.189289	0.00658819	0.954112	0.954112	0.919855	0.574681	0.533354	0.894609	0.641705	0.632107	0.557565	0.557565	0.86015	0.800011	0.633121	0.57462	0.596652	0.61743	0.603924	0.633121	0.603924	0.666222	0.624486	0.633121	0.633121	0.849162	0.633121	0.566634	0.906284	0.906284	0.906284
Gorilla_Gor46Str1-CAR-(_-L-Cox1)-Hasegawa_16	0.74316	0.782337	0.782337	0.693704	0.693704	0.257083	0.257083	0.257083	0.115387	0.529053	0.892127	0.892127	0.892127	0.892127	0.954112	0.942856	0.942856	0.942856	0.954112	0.954112	0.0101999	0.0753204	0.886915	0.892127	0.900258	0.534253	0.862292	0.892127	0.875012	0.875012	0.65023	0.727021	0.929707	0.892067	0.929707	0.929707	0.929707	0.929707	0.929823	0.929707	0.929707	0.929823	0.929823	0.764312	0.929823	0.892067	0.790956	0.790956	0.790956
Gorilla_Gor46Str2-CAR-(_-L-Cox1)-Hasegawa_16	0.74316	0.782337	0.782337	0.693704	0.693704	0.257083	0.257083	0.257083	0.115387	0.529053	0.892127	0.892127	0.892127	0.892127	0.954112	0.942856	0.942856	0.942856	0.954112	0.954112	0.0753204	0.0101989	0.886915	0.892127	0.900258	0.534253	0.862292	0.892127	0.875012	0.875012	0.65023	0.727021	0.929707	0.892067	0.929707	0.929707	0.929707	0.929707	0.929823	0.929707	0.929707	0.929823	0.929823	0.764312	0.929823	0.892067	0.790956	0.790956	0.790956
Human-Thailand-MT479191.1-(_-S-Cox1)_Janwan_2020	0.683747	0.722923	0.722923	0.731165	0.731165	0.849552	0.849552	0.849552	0.886915	0.7077	0.868032	0.868032	0.868032	0.868032	0.961264	0.87542	0.87542	0.87542	0.919855	0.919855	0.886915	0.886915	0.0199292	0.868032	0.850917	0.733074	0.838197	0.868032	0.850917	0.850917	0.643116	0.471339	0.947133	0.867972	0.947133	0.947133	0.947133	0.947133	0.947248	0.947133	0.947133	0.947248	0.947248	0.37658	0.947248	0.867972	0.505912	0.505912	0.505912
Human_1-Australia-(II-A-Cox1)-Beknazarova_19	0.862292	0.862292	0.862292	0.862292	0.862292	0.862292	0.862292	0.862292	0.892127	0.871604	0.281102	0.281102	0.326549	0.281102	0.544652	0.681331	0.683881	0.58573	0.664413	0.574681	0.892127	0.892127	0.868032	0.00317124	0.317548	0.892127	0.309967	0.259441	0.271345	0.166702	0.895361	0.835222	0.280159	0.30754	0.349276	0.354031	0.246596	0.280219	0.246596	0.369388	0.37711	0.280219	0.280219	0.84668	0.280219	0.299554	0.886687	0.886687	0.886687
Human_1540_Ni-Nigeria-(II-A-Cox1)-Barratt_19	0.870423	0.870423	0.870423	0.870423	0.870423	0.887538	0.887538	0.887538	0.900258	0.879735	0.45182	0.45182	0.497267	0.45182	0.503325	0.664216	0.666766	0.568614	0.623086	0.533354	0.900258	0.900258	0.850917	0.317548	0.00361746	0.900258	0.480685	0.319789	0.245247	0.300432	0.903492	0.843353	0.340507	0.318431	0.360166	0.364921	0.367857	0.340567	0.367857	0.429736	0.388	0.340567	0.340567	0.854811	0.340567	0.365629	0.859129	0.859129	0.859129
Human_1AStr1-CAR-(_-K-Cox1)-Hasegawa_16	0.636239	0.675415	0.675415	0.683657	0.683657	0.49689	0.49689	0.49689	0.534253	0.388146	0.892127	0.892127	0.892127	0.892127	0.936017	0.924761	0.924761	0.924761	0.894609	0.894609	0.534253	0.534253	0.733074	0.892127	0.900258	0.0160212	0.862292	0.892127	0.875012	0.875012	0.637421	0.758382	0.971228	0.892067	0.971228	0.971228	0.971228	0.971228	0.971343	0.971228	0.971228	0.971343	0.971343	0.707345	0.971343	0.892067	0.667817	0.733989	0.733989
Human_21_17_La-Laos-(VI-_-Cox1)-Barratt_19	0.862292	0.862292	0.862292	0.862292	0.862292	0.862292	0.862292	0.862292	0.862292	0.841769	0.17426	0.17426	0.219707	0.17426	0.611676	0.635046	0.637595	0.596871	0.675554	0.641705	0.862292	0.862292	0.838197	0.309967	0.480685	0.862292	0.00466457	0.365152	0.434483	0.32984	0.916139	0.816845	0.342905	0.41461	0.400462	0.434158	0.354383	0.342965	0.354383	0.398253	0.405975	0.342965	0.342965	0.816845	0.342965	0.385845	0.889078	0.889078	0.889078
Human_238_Au-Australia-(II-A-Cox1)-Barratt_19	0.862292	0.862292	0.862292	0.862292	0.862292	0.862292	0.862292	0.862292	0.892127	0.871604	0.336287	0.336287	0.381734	0.336287	0.602078	0.681331	0.683881	0.643156	0.721839	0.632107	0.892127	0.892127	0.868032	0.259441	0.319789	0.892127	0.365152	0.00296142	0.273587	0.279314	0.895361	0.835222	0.167337	0.309782	0.351517	0.356272	0.359208	0.167397	0.359208	0.256566	0.264288	0.167397	0.167397	0.84668	0.167397	0.356981	0.886687	0.886687	0.886687
Human_3-Australia-(II-A-Cox1)-Beknazarova_19	0.845176	0.845176	0.845176	0.845176	0.845176	0.862292	0.862292	0.862292	0.875012	0.854489	0.405618	0.405618	0.451065	0.405618	0.527536	0.664216	0.666766	0.568614	0.647297	0.557565	0.875012	0.875012	0.850917	0.271345	0.245247	0.875012	0.434483	0.273587	0.00592954	0.25423	0.878246	0.818106	0.294304	0.222771	0.264507	0.269262	0.272198	0.294365	0.272198	0.383533	0.341798	0.294365	0.294365	0.829565	0.294365	0.26997	0.886687	0.886687	0.886687
Human_308_Au-Australia-(II-A-Cox1)-Barratt_19	0.845176	0.845176	0.845176	0.845176	0.845176	0.862292	0.862292	0.862292	0.875012	0.854489	0.300975	0.300975	0.346422	0.300975	0.527536	0.664216	0.666766	0.568614	0.647297	0.557565	0.875012	0.875012	0.850917	0.166702	0.300432	0.875012	0.32984	0.279314	0.25423	0.00592884	0.878246	0.818106	0.300032	0.327413	0.369149	0.373904	0.266469	0.300092	0.266469	0.389261	0.396983	0.300092	0.300092	0.829565	0.300092	0.319427	0.886687	0.886687	0.886687
Human_333_GuBi-Guinea-Bissau-(XII-_-Cox1)-Barratt_19	0.643598	0.682775	0.682775	0.691016	0.691016	0.667346	0.618357	0.618357	0.65023	0.504177	0.916139	0.916139	0.916139	0.916139	0.86015	0.885397	0.885397	0.885397	0.86015	0.86015	0.65023	0.65023	0.643116	0.895361	0.903492	0.637421	0.916139	0.895361	0.878246	0.878246	0.017891	0.617388	0.916079	0.895361	0.895361	0.916139	0.895361	0.916139	0.895361	0.862292	0.862292	0.916139	0.916139	0.617388	0.916139	0.887375	0.702525	0.702525	0.702525
Human_5325_In-India-(_-S-Cox1)-Barratt_19	0.740005	0.779181	0.779181	0.690549	0.690549	0.725759	0.725759	0.725759	0.727021	0.685589	0.835222	0.835222	0.880669	0.835222	0.800011	0.870705	0.825258	0.825258	0.800011	0.800011	0.727021	0.727021	0.471339	0.835222	0.843353	0.758382	0.816845	0.835222	0.818106	0.818106	0.617388	0.0231582	0.835162	0.835222	0.835222	0.835222	0.835222	0.835222	0.835337	0.835222	0.835222	0.835337	0.835337	0.291502	0.835337	0.835222	0.500949	0.500949	0.500949
Human_58_It-Italy-(III-A-Cox1)-Barratt_19	0.941393	0.941393	0.941393	0.941393	0.941393	0.941393	0.941393	0.941393	0.929707	0.950705	0.31404	0.31404	0.359487	0.31404	0.566916	0.744426	0.746976	0.706251	0.686677	0.633121	0.929707	0.929707	0.947133	0.280159	0.340507	0.971228	0.342905	0.167337	0.294304	0.300032	0.916079	0.835162	0	0.330499	0.227085	0.188875	0.234776	0	0.234776	0.111356	0.119078	0	0	0.925781	0	0.35692	0.950389	0.950389	0.950389
Human_877_IvCo-Ivory_Coast-(XI-A-Cox1)-Barratt_19	0.862232	0.862232	0.862232	0.862232	0.862232	0.862232	0.862232	0.862232	0.892067	0.871544	0.385745	0.385745	0.431192	0.385745	0.544591	0.681271	0.683821	0.585669	0.664352	0.57462	0.892067	0.892067	0.867972	0.30754	0.318431	0.892067	0.41461	0.309782	0.222771	0.327413	0.895361	0.835222	0.330499	0.00302183	0.244573	0.305396	0.30703	0.330499	0.30703	0.3636	0.321864	0.330499	0.330499	0.84662	0.330499	0.250036	0.886627	0.886627	0.886627
Human_China_H175-(I-A-Cox1)-Zhou_19	0.941393	0.941393	0.941393	0.941393	0.941393	0.941393	0.941393	0.941393	0.929707	0.950705	0.371597	0.371597	0.417044	0.371597	0.530447	0.626028	0.71205	0.613898	0.594324	0.596652	0.929707	0.929707	0.947133	0.349276	0.360166	0.971228	0.400462	0.351517	0.264507	0.369149	0.895361	0.835222	0.227085	0.244573	0.00180373	0.11851	0.149567	0.227085	0.149567	0.176714	0.21845	0.227085	0.227085	0.925781	0.227085	0.291772	0.929611	0.929611	0.929611
Human_China_H175-(III-E-Cox1)-Zhou_19	0.941393	0.941393	0.941393	0.941393	0.941393	0.941393	0.941393	0.941393	0.929707	0.950705	0.445338	0.445338	0.490785	0.445338	0.551225	0.70269	0.788711	0.690559	0.670986	0.61743	0.929707	0.929707	0.947133	0.354031	0.364921	0.971228	0.434158	0.356272	0.269262	0.373904	0.916139	0.835222	0.188875	0.305396	0.11851	0.000188592	0.209673	0.188875	0.209673	0.216759	0.258495	0.188875	0.188875	0.925781	0.188875	0.331817	0.950389	0.950389	0.950389
Human_KHRovieng-1-Cambodia-(I_II-A-Cox1)-Jaleta_17	0.941393	0.941393	0.941393	0.941393	0.941393	0.941393	0.941393	0.941393	0.929707	0.950705	0.325518	0.325518	0.370965	0.325518	0.537718	0.718606	0.62314	0.524989	0.505415	0.603924	0.929707	0.929707	0.947133	0.246596	0.367857	0.971228	0.354383	0.359208	0.272198	0.266469	0.895361	0.835222	0.234776	0.30703	0.149567	0.209673	0.00146894	0.234776	0.00146894	0.322643	0.280907	0.234776	0.234776	0.925781	0.234776	0.299044	0.929611	0.929611	0.929611
Human_KHRovieng-3-Cambodia-(III-A-Cox1)-Jaleta_17	0.941393	0.941393	0.941393	0.941393	0.941393	0.941393	0.941393	0.941393	0.929707	0.950705	0.3141	0.3141	0.359547	0.3141	0.566916	0.744426	0.746976	0.706251	0.686677	0.633121	0.929707	0.929707	0.947133	0.280219	0.340567	0.971228	0.342965	0.167397	0.294365	0.300092	0.916139	0.835222	0	0.330499	0.227085	0.188875	0.234776	0	0.234776	0.111356	0.119078	0	0	0.925781	0	0.35692	0.950389	0.950389	0.950389
Human_MA3-Thailand-(_-A-Cox1)-Thanchomnang_17	0.941508	0.941508	0.941508	0.941508	0.941508	0.941508	0.941508	0.941508	0.929823	0.95082	0.325518	0.325518	0.370965	0.325518	0.537718	0.718606	0.62314	0.524989	0.505415	0.603924	0.929823	0.929823	0.947248	0.246596	0.367857	0.971343	0.354383	0.359208	0.272198	0.266469	0.895361	0.835337	0.234776	0.30703	0.149567	0.209673	0.00146894	0.234776	0.00146894	0.322643	0.280907	0.234776	0.234776	0.925781	0.234776	0.299044	0.929611	0.929611	0.929611
Human_SsLC17-Laos-(_-A-Cox1)-Laymanivong_16	0.941393	0.941393	0.941393	0.941393	0.941393	0.941393	0.941393	0.941393	0.929707	0.950705	0.369388	0.369388	0.414835	0.369388	0.600016	0.694055	0.780076	0.739351	0.719777	0.666222	0.929707	0.929707	0.947133	0.369388	0.429736	0.971228	0.398253	0.256566	0.383533	0.389261	0.862292	0.835222	0.111356	0.3636	0.176714	0.216759	0.322643	0.111356	0.322643	0.00449445	0.160814	0.111471	0.111471	0.925781	0.111471	0.418785	0.896542	0.896542	0.896542
Human_SsLN1-Laos-(_-A-Cox1)-Laymanivong_16	0.941393	0.941393	0.941393	0.941393	0.941393	0.941393	0.941393	0.941393	0.929707	0.950705	0.37711	0.37711	0.422557	0.37711	0.558281	0.735791	0.738341	0.697616	0.678042	0.624486	0.929707	0.929707	0.947133	0.37711	0.388	0.971228	0.405975	0.264288	0.341798	0.396983	0.862292	0.835222	0.119078	0.321864	0.21845	0.258495	0.280907	0.119078	0.280907	0.160814	0.00449425	0.119194	0.119194	0.925781	0.119194	0.37705	0.896542	0.896542	0.896542
Human_SsLS2-Laos-(_-A-Cox1)-Laymanivong_16	0.941508	0.941508	0.941508	0.941508	0.941508	0.941508	0.941508	0.941508	0.929823	0.95082	0.3141	0.3141	0.359547	0.3141	0.566916	0.744426	0.746976	0.706251	0.686677	0.633121	0.929823	0.929823	0.947248	0.280219	0.340567	0.971343	0.342965	0.167397	0.294365	0.300092	0.916139	0.835337	0	0.330499	0.227085	0.188875	0.234776	0	0.234776	0.111471	0.119194	0	0	0.925781	0	0.35692	0.950389	0.950389	0.950389
Human_SsLS27-Laos-(_-A-Cox1)-Laymanivong_16	0.941508	0.941508	0.941508	0.941508	0.941508	0.941508	0.941508	0.941508	0.929823	0.95082	0.3141	0.3141	0.359547	0.3141	0.566916	0.744426	0.746976	0.706251	0.686677	0.633121	0.929823	0.929823	0.947248	0.280219	0.340567	0.971343	0.342965	0.167397	0.294365	0.300092	0.916139	0.835337	0	0.330499	0.227085	0.188875	0.234776	0	0.234776	0.111471	0.119194	0	0	0.925781	0	0.35692	0.950389	0.950389	0.950389
Human_UD33-Thailand-(_-S-Cox1)-Thanchomnang_17	0.705139	0.744315	0.744315	0.655683	0.655683	0.726949	0.726949	0.726949	0.764312	0.634553	0.84668	0.84668	0.892127	0.84668	0.89057	0.924761	0.879314	0.879314	0.849162	0.849162	0.764312	0.764312	0.37658	0.84668	0.854811	0.707345	0.816845	0.84668	0.829565	0.829565	0.617388	0.291502	0.925781	0.84662	0.925781	0.925781	0.925781	0.925781	0.925781	0.925781	0.925781	0.925781	0.925781	0.0225167	0.925896	0.84662	0.509591	0.509591	0.509591
Human_UD45-Thailand-(_-A-Cox1)-Thanchomnang_17	0.941508	0.941508	0.941508	0.941508	0.941508	0.941508	0.941508	0.941508	0.929823	0.95082	0.3141	0.3141	0.359547	0.3141	0.566916	0.744426	0.746976	0.706251	0.686677	0.633121	0.929823	0.929823	0.947248	0.280219	0.340567	0.971343	0.342965	0.167397	0.294365	0.300092	0.916139	0.835337	0	0.330499	0.227085	0.188875	0.234776	0	0.234776	0.111471	0.119194	0	0	0.925896	0	0.35692	0.950389	0.950389	0.950389
Human_USA_Pos_control_BAL_(III_XI_A_Cox1)_Cox1_-_99.5%_~_MG995852.1	0.862232	0.862232	0.862232	0.862232	0.862232	0.862232	0.862232	0.862232	0.892067	0.871544	0.356981	0.356981	0.402427	0.356981	0.536605	0.673285	0.675834	0.577683	0.656366	0.566634	0.892067	0.892067	0.867972	0.299554	0.365629	0.892067	0.385845	0.356981	0.26997	0.319427	0.887375	0.835222	0.35692	0.250036	0.291772	0.331817	0.299044	0.35692	0.299044	0.418785	0.37705	0.35692	0.35692	0.84662	0.35692	0.00426492	0.87864	0.87864	0.87864
J_macaque_AB526290.1-Japan-(XIV-S-Cox1)-Synth	0.679344	0.718521	0.718521	0.629888	0.629888	0.73116	0.73116	0.73116	0.790956	0.713466	0.907465	0.907465	0.907465	0.907465	0.911516	1	1	1	0.870108	0.906284	0.790956	0.790956	0.505912	0.886687	0.859129	0.667817	0.889078	0.886687	0.886687	0.886687	0.702525	0.500949	0.950389	0.886627	0.929611	0.950389	0.929611	0.950389	0.929611	0.896542	0.896542	0.950389	0.950389	0.509591	0.950389	0.87864	0.0155502	0.0873791	0.0873791
J_macaque_AB526291.1-Japan-(XIV-S-Cox1)-Synth	0.679344	0.718521	0.718521	0.629888	0.629888	0.73116	0.73116	0.73116	0.790956	0.713466	0.907465	0.907465	0.907465	0.907465	0.911516	1	1	1	0.870108	0.906284	0.790956	0.790956	0.505912	0.886687	0.859129	0.733989	0.889078	0.886687	0.886687	0.886687	0.702525	0.500949	0.950389	0.886627	0.929611	0.950389	0.929611	0.950389	0.929611	0.896542	0.896542	0.950389	0.950389	0.509591	0.950389	0.87864	0.0873791	0.0155529	0.0212099
J_macaque_AB526292.1-Japan-(XIV-S-Cox1)-Synth	0.679344	0.718521	0.718521	0.629888	0.629888	0.73116	0.73116	0.73116	0.790956	0.713466	0.907465	0.907465	0.907465	0.907465	0.911516	1	1	1	0.870108	0.906284	0.790956	0.790956	0.505912	0.886687	0.859129	0.733989	0.889078	0.886687	0.886687	0.886687	0.702525	0.500949	0.950389	0.886627	0.929611	0.950389	0.929611	0.950389	0.929611	0.896542	0.896542	0.950389	0.950389	0.509591	0.950389	0.87864	0.0873791	0.0212099	0.0155529
J_macaque_AB526293.1-Japan-(XIV-S-Cox1)-Synth	0.654098	0.693275	0.693275	0.604642	0.604642	0.705914	0.705914	0.705914	0.765709	0.688219	0.882219	0.882219	0.882219	0.882219	0.922446	1	1	1	0.881038	0.881038	0.765709	0.765709	0.505912	0.861441	0.886687	0.642571	0.863832	0.861441	0.861441	0.861441	0.677279	0.475702	0.961319	0.86138	0.940541	0.961319	0.940541	0.961319	0.940541	0.907472	0.907472	0.961319	0.961319	0.484344	0.961319	0.853394	0.084941	0.151113	0.151113
J_macaque_AB526294.1-Japan-(XIV-S-Cox1)-Synth	0.768653	0.80783	0.80783	0.719197	0.719197	0.820469	0.820469	0.820469	0.797335	0.802774	0.858124	0.858124	0.858124	0.858124	0.911516	0.950659	0.950659	0.950659	0.911516	0.947693	0.797335	0.797335	0.497979	0.837346	0.809788	0.757126	0.839737	0.837346	0.837346	0.837346	0.750425	0.548849	0.859528	0.837285	0.83875	0.859528	0.83875	0.859528	0.83875	0.80568	0.80568	0.859528	0.859528	0.598899	0.859528	0.829299	0.110516	0.176688	0.176688
LC085501.1-Human-CAR	0.636239	0.675415	0.675415	0.683657	0.683657	0.455166	0.455166	0.455166	0.479516	0.373475	0.862464	0.862464	0.862464	0.862464	0.906355	0.895099	0.895099	0.895099	0.864946	0.864946	0.479516	0.479516	0.720061	0.862464	0.870595	0.149934	0.862407	0.862464	0.845349	0.845349	0.595812	0.740052	0.941565	0.862404	0.941565	0.941565	0.941565	0.941565	0.941565	0.94145	0.94145	0.941565	0.941565	0.694332	0.941565	0.862404	0.649602	0.715774	0.715774
LC085502.1-Human-CAR	0.636239	0.675415	0.675415	0.683657	0.683657	0.49689	0.49689	0.49689	0.52124	0.415199	0.862464	0.862464	0.862464	0.862464	0.906355	0.895099	0.895099	0.895099	0.864946	0.864946	0.52124	0.52124	0.720061	0.862464	0.870595	0.108198	0.862407	0.862464	0.845349	0.845349	0.637536	0.740052	0.941565	0.862404	0.941565	0.941565	0.941565	0.941565	0.941565	0.94145	0.94145	0.941565	0.941565	0.694332	0.941565	0.862404	0.649602	0.715774	0.715774
LC085503.1-Human-CAR	0.636239	0.675415	0.675415	0.683657	0.683657	0.49689	0.49689	0.49689	0.52124	0.415199	0.862464	0.862464	0.862464	0.862464	0.906355	0.895099	0.895099	0.895099	0.864946	0.864946	0.52124	0.52124	0.720061	0.862464	0.870595	0.108198	0.862407	0.862464	0.845349	0.845349	0.637536	0.740052	0.941565	0.862404	0.941565	0.941565	0.941565	0.941565	0.941565	0.94145	0.94145	0.941565	0.941565	0.694332	0.941565	0.862404	0.649602	0.715774	0.715774
LC085505.1-Human-CAR	0.636239	0.675415	0.675415	0.683657	0.683657	0.49689	0.49689	0.49689	0.52124	0.415199	0.862464	0.862464	0.862464	0.862464	0.906355	0.895099	0.895099	0.895099	0.864946	0.864946	0.52124	0.52124	0.720061	0.862464	0.870595	0.108198	0.862407	0.862464	0.845349	0.845349	0.637536	0.740052	0.941565	0.862404	0.941565	0.941565	0.941565	0.941565	0.941565	0.94145	0.94145	0.941565	0.941565	0.694332	0.941565	0.862404	0.649602	0.715774	0.715774
LC085506.1-Chimpanzee-CAR	0.74316	0.782337	0.782337	0.693704	0.693704	0.257083	0.257083	0.257083	0.102374	0.51604	0.862464	0.862464	0.862464	0.862464	0.92445	0.913194	0.913194	0.913194	0.92445	0.92445	0.102374	0.102374	0.873902	0.862464	0.870595	0.52124	0.862407	0.862464	0.845349	0.845349	0.650346	0.708691	0.900044	0.862404	0.900044	0.900044	0.900044	0.900044	0.900044	0.899929	0.899929	0.900044	0.900044	0.751299	0.900044	0.862404	0.772741	0.772741	0.772741
LC197946.1-Slow_loris-Borneo	0.883528	0.883528	0.883528	0.883528	0.883528	0.918739	0.918739	0.918739	0.90168	0.863062	0.887711	0.887711	0.887711	0.887711	0.83739	0.894817	0.894817	0.83739	0.83739	0.83739	0.90168	0.90168	0.843654	0.830284	0.785611	0.883585	0.887654	0.887711	0.763712	0.813169	0.804543	0.716643	0.930027	0.780767	0.823143	0.823143	0.823143	0.930027	0.823143	0.929912	0.929912	0.930027	0.930027	0.795754	0.930027	0.780767	0.785427	0.719258	0.719258
LC197947.1-Slow_loris-Borneo	0.883528	0.883528	0.883528	0.883528	0.883528	0.918739	0.918739	0.918739	0.90168	0.863062	0.887711	0.887711	0.887711	0.887711	0.83739	0.894817	0.894817	0.83739	0.83739	0.83739	0.90168	0.90168	0.843654	0.830284	0.785611	0.883585	0.887654	0.887711	0.763712	0.813169	0.804543	0.716643	0.930027	0.780767	0.823143	0.823143	0.823143	0.930027	0.823143	0.929912	0.929912	0.930027	0.930027	0.795754	0.930027	0.780767	0.785427	0.719258	0.719258
LC197948.1-Slow_loris-Borneo	0.883528	0.883528	0.883528	0.883528	0.883528	0.918739	0.918739	0.918739	0.90168	0.863062	0.887711	0.887711	0.887711	0.887711	0.83739	0.894817	0.894817	0.83739	0.83739	0.83739	0.90168	0.90168	0.843654	0.830284	0.785611	0.883585	0.887654	0.887711	0.763712	0.813169	0.804543	0.716643	0.930027	0.780767	0.823143	0.823143	0.823143	0.930027	0.823143	0.929912	0.929912	0.930027	0.930027	0.795754	0.930027	0.780767	0.785427	0.719258	0.719258
LC197949.1-Slow_loris-Borneo	0.883528	0.883528	0.883528	0.883528	0.883528	0.918739	0.918739	0.918739	0.90168	0.863062	0.887711	0.887711	0.887711	0.887711	0.83739	0.894817	0.894817	0.83739	0.83739	0.83739	0.90168	0.90168	0.843654	0.830284	0.785611	0.883585	0.887654	0.887711	0.763712	0.813169	0.804543	0.716643	0.930027	0.780767	0.823143	0.823143	0.823143	0.930027	0.823143	0.929912	0.929912	0.930027	0.930027	0.795754	0.930027	0.780767	0.785427	0.719258	0.719258
LC197950.1-Slow_loris-Borneo	0.883528	0.883528	0.883528	0.883528	0.883528	0.918739	0.918739	0.918739	0.90168	0.863062	0.887711	0.887711	0.887711	0.887711	0.83739	0.894817	0.894817	0.83739	0.83739	0.83739	0.90168	0.90168	0.843654	0.830284	0.785611	0.883585	0.887654	0.887711	0.763712	0.813169	0.804543	0.716643	0.930027	0.780767	0.823143	0.823143	0.823143	0.930027	0.823143	0.929912	0.929912	0.930027	0.930027	0.795754	0.930027	0.780767	0.785427	0.719258	0.719258
LC197951.1-Slow_loris-Borneo	0.883528	0.883528	0.883528	0.883528	0.883528	0.918739	0.918739	0.918739	0.90168	0.863062	0.887711	0.887711	0.887711	0.887711	0.83739	0.894817	0.894817	0.83739	0.83739	0.83739	0.90168	0.90168	0.843654	0.830284	0.785611	0.883585	0.887654	0.887711	0.763712	0.813169	0.804543	0.716643	0.930027	0.780767	0.823143	0.823143	0.823143	0.930027	0.823143	0.929912	0.929912	0.930027	0.930027	0.795754	0.930027	0.780767	0.785427	0.719258	0.719258
LC197952.1-Slow_loris-Borneo	0.883528	0.883528	0.883528	0.883528	0.883528	0.918739	0.918739	0.918739	0.90168	0.863062	0.887711	0.887711	0.887711	0.887711	0.83739	0.894817	0.894817	0.83739	0.83739	0.83739	0.90168	0.90168	0.843654	0.830284	0.785611	0.883585	0.887654	0.887711	0.763712	0.813169	0.804543	0.716643	0.930027	0.780767	0.823143	0.823143	0.823143	0.930027	0.823143	0.929912	0.929912	0.930027	0.930027	0.795754	0.930027	0.780767	0.785427	0.719258	0.719258
LC197953.1-Slow_loris-Borneo	0.883528	0.883528	0.883528	0.883528	0.883528	0.918739	0.918739	0.918739	0.90168	0.863062	0.887711	0.887711	0.887711	0.887711	0.83739	0.894817	0.894817	0.83739	0.83739	0.83739	0.90168	0.90168	0.843654	0.830284	0.785611	0.883585	0.887654	0.887711	0.763712	0.813169	0.804543	0.716643	0.930027	0.780767	0.823143	0.823143	0.823143	0.930027	0.823143	0.929912	0.929912	0.930027	0.930027	0.795754	0.930027	0.780767	0.785427	0.719258	0.719258
LC197954.1-Slow_loris-Borneo	0.883528	0.883528	0.883528	0.883528	0.883528	0.918739	0.918739	0.918739	0.90168	0.863062	0.887711	0.887711	0.887711	0.887711	0.83739	0.894817	0.894817	0.83739	0.83739	0.83739	0.90168	0.90168	0.843654	0.830284	0.785611	0.883585	0.887654	0.887711	0.763712	0.813169	0.804543	0.716643	0.930027	0.780767	0.823143	0.823143	0.823143	0.930027	0.823143	0.929912	0.929912	0.930027	0.930027	0.795754	0.930027	0.780767	0.785427	0.719258	0.719258
LC197955.1-Slow_loris-Borneo	0.883528	0.883528	0.883528	0.883528	0.883528	0.918739	0.918739	0.918739	0.90168	0.863062	0.887711	0.887711	0.887711	0.887711	0.83739	0.894817	0.894817	0.83739	0.83739	0.83739	0.90168	0.90168	0.843654	0.830284	0.785611	0.883585	0.887654	0.887711	0.763712	0.813169	0.804543	0.716643	0.930027	0.780767	0.823143	0.823143	0.823143	0.930027	0.823143	0.929912	0.929912	0.930027	0.930027	0.795754	0.930027	0.780767	0.785427	0.719258	0.719258
LC197956.1-Slow_loris-Borneo	0.883528	0.883528	0.883528	0.883528	0.883528	0.918739	0.918739	0.918739	0.90168	0.863062	0.887711	0.887711	0.887711	0.887711	0.83739	0.894817	0.894817	0.83739	0.83739	0.83739	0.90168	0.90168	0.843654	0.830284	0.785611	0.883585	0.887654	0.887711	0.763712	0.813169	0.804543	0.716643	0.930027	0.780767	0.823143	0.823143	0.823143	0.930027	0.823143	0.929912	0.929912	0.930027	0.930027	0.795754	0.930027	0.780767	0.785427	0.719258	0.719258
LC197957.1-Slow_loris-Borneo	0.883528	0.883528	0.883528	0.883528	0.883528	0.918739	0.918739	0.918739	0.90168	0.863062	0.887711	0.887711	0.887711	0.887711	0.83739	0.894817	0.894817	0.83739	0.83739	0.83739	0.90168	0.90168	0.843654	0.830284	0.785611	0.883585	0.887654	0.887711	0.763712	0.813169	0.804543	0.716643	0.930027	0.780767	0.823143	0.823143	0.823143	0.930027	0.823143	0.929912	0.929912	0.930027	0.930027	0.795754	0.930027	0.780767	0.785427	0.719258	0.719258
LC197958.1-Slow_loris-Borneo	0.883528	0.883528	0.883528	0.883528	0.883528	0.918739	0.918739	0.918739	0.90168	0.863062	0.887711	0.887711	0.887711	0.887711	0.83739	0.894817	0.894817	0.83739	0.83739	0.83739	0.90168	0.90168	0.843654	0.830284	0.785611	0.883585	0.887654	0.887711	0.763712	0.813169	0.804543	0.716643	0.930027	0.780767	0.823143	0.823143	0.823143	0.930027	0.823143	0.929912	0.929912	0.930027	0.930027	0.795754	0.930027	0.780767	0.785427	0.719258	0.719258
LC197959.1-Slow_loris-Borneo	0.883528	0.883528	0.883528	0.883528	0.883528	0.918739	0.918739	0.918739	0.90168	0.863062	0.887711	0.887711	0.887711	0.887711	0.83739	0.894817	0.894817	0.83739	0.83739	0.83739	0.90168	0.90168	0.843654	0.830284	0.785611	0.883585	0.887654	0.887711	0.763712	0.813169	0.804543	0.716643	0.930027	0.780767	0.823143	0.823143	0.823143	0.930027	0.823143	0.929912	0.929912	0.930027	0.930027	0.795754	0.930027	0.780767	0.785427	0.719258	0.719258
LC197960.1-Slow_loris-Borneo	0.883528	0.883528	0.883528	0.883528	0.883528	0.918739	0.918739	0.918739	0.90168	0.863062	0.887711	0.887711	0.887711	0.887711	0.83739	0.894817	0.894817	0.83739	0.83739	0.83739	0.90168	0.90168	0.843654	0.830284	0.785611	0.883585	0.887654	0.887711	0.763712	0.813169	0.804543	0.716643	0.930027	0.780767	0.823143	0.823143	0.823143	0.930027	0.823143	0.929912	0.929912	0.930027	0.930027	0.795754	0.930027	0.780767	0.785427	0.719258	0.719258
LC197961.1-Slow_loris-Borneo	0.883528	0.883528	0.883528	0.883528	0.883528	0.918739	0.918739	0.918739	0.90168	0.863062	0.887711	0.887711	0.887711	0.887711	0.83739	0.894817	0.894817	0.83739	0.83739	0.83739	0.90168	0.90168	0.843654	0.830284	0.785611	0.883585	0.887654	0.887711	0.763712	0.813169	0.804543	0.716643	0.930027	0.780767	0.823143	0.823143	0.823143	0.930027	0.823143	0.929912	0.929912	0.930027	0.930027	0.795754	0.930027	0.780767	0.785427	0.719258	0.719258
LC197962.1-Slow_loris-Borneo	0.883528	0.883528	0.883528	0.883528	0.883528	0.918739	0.918739	0.918739	0.90168	0.863062	0.887711	0.887711	0.887711	0.887711	0.83739	0.894817	0.894817	0.83739	0.83739	0.83739	0.90168	0.90168	0.843654	0.830284	0.785611	0.883585	0.887654	0.887711	0.763712	0.813169	0.804543	0.716643	0.930027	0.780767	0.823143	0.823143	0.823143	0.930027	0.823143	0.929912	0.929912	0.930027	0.930027	0.795754	0.930027	0.780767	0.785427	0.719258	0.719258
LC197963.1-Slow_loris-Borneo	0.883528	0.883528	0.883528	0.883528	0.883528	0.918739	0.918739	0.918739	0.90168	0.863062	0.887711	0.887711	0.887711	0.887711	0.83739	0.894817	0.894817	0.83739	0.83739	0.83739	0.90168	0.90168	0.843654	0.830284	0.785611	0.883585	0.887654	0.887711	0.763712	0.813169	0.804543	0.716643	0.930027	0.780767	0.823143	0.823143	0.823143	0.930027	0.823143	0.929912	0.929912	0.930027	0.930027	0.795754	0.930027	0.780767	0.785427	0.719258	0.719258
LC197964.1-Orangutan-Borneo	0.808296	0.847472	0.847472	0.808296	0.808296	0.879562	0.879562	0.879562	0.820983	0.776966	0.789956	0.789956	0.835403	0.789956	0.740244	0.931601	0.886154	0.828727	0.740244	0.77642	0.820983	0.820983	0.535658	0.73253	0.687857	0.79749	0.789899	0.789956	0.715414	0.715414	0.695019	0.507757	0.79136	0.732469	0.733933	0.733933	0.733933	0.79136	0.733933	0.791245	0.791245	0.79136	0.79136	0.496225	0.79136	0.732469	0.450529	0.38436	0.38436
LC197965.1-Orangutan-Borneo	0.808296	0.847472	0.847472	0.808296	0.808296	0.879562	0.879562	0.879562	0.820983	0.776966	0.789956	0.789956	0.835403	0.789956	0.740244	0.931601	0.886154	0.828727	0.740244	0.77642	0.820983	0.820983	0.535658	0.73253	0.687857	0.79749	0.789899	0.789956	0.715414	0.715414	0.695019	0.507757	0.79136	0.732469	0.733933	0.733933	0.733933	0.79136	0.733933	0.791245	0.791245	0.79136	0.79136	0.496225	0.79136	0.732469	0.450529	0.38436	0.38436
LC197966.1-Orangutan-Borneo	0.710802	0.710802	0.710802	0.75822	0.75822	0.856788	0.856788	0.856788	0.798209	0.801112	0.817017	0.817017	0.862464	0.817017	0.767305	0.879201	0.833754	0.776327	0.767305	0.803481	0.798209	0.798209	0.742321	0.759591	0.767722	0.774217	0.81696	0.817017	0.742475	0.742475	0.731879	0.526332	0.818421	0.75953	0.760995	0.760995	0.760995	0.818421	0.760995	0.818306	0.818306	0.818421	0.818421	0.659358	0.818421	0.75953	0.722893	0.722893	0.722893
LC197967.1-Orangutan-Borneo	0.665297	0.665297	0.665297	0.712715	0.712715	0.882035	0.882035	0.882035	0.823455	0.826358	0.842264	0.842264	0.887711	0.842264	0.792551	0.879201	0.833754	0.776327	0.792551	0.828727	0.823455	0.823455	0.742321	0.784837	0.740164	0.799463	0.842207	0.842264	0.767722	0.767722	0.757125	0.551579	0.843668	0.784777	0.786241	0.786241	0.786241	0.843668	0.786241	0.843552	0.843552	0.843668	0.843668	0.684604	0.843668	0.784777	0.63331	0.63331	0.63331
LC197968.1-Orangutan-Borneo	0.710802	0.710802	0.710802	0.75822	0.75822	0.856788	0.856788	0.856788	0.798209	0.801112	0.817017	0.817017	0.862464	0.817017	0.767305	0.879201	0.833754	0.776327	0.767305	0.803481	0.798209	0.798209	0.742321	0.759591	0.767722	0.774217	0.81696	0.817017	0.742475	0.742475	0.731879	0.526332	0.818421	0.75953	0.760995	0.760995	0.760995	0.818421	0.760995	0.818306	0.818306	0.818421	0.818421	0.659358	0.818421	0.75953	0.722893	0.722893	0.722893
LC197969.1-Orangutan-Borneo	0.64005	0.64005	0.64005	0.687468	0.687468	0.856788	0.856788	0.856788	0.798209	0.801112	0.817017	0.817017	0.862464	0.817017	0.767305	0.879201	0.833754	0.776327	0.767305	0.803481	0.798209	0.798209	0.790229	0.759591	0.767722	0.725211	0.81696	0.817017	0.742475	0.742475	0.731879	0.574241	0.818421	0.75953	0.760995	0.760995	0.760995	0.818421	0.760995	0.818306	0.818306	0.818421	0.818421	0.707266	0.818421	0.75953	0.708775	0.708775	0.708775
LC197971.1-Orangutan-Borneo	0.710802	0.710802	0.710802	0.75822	0.75822	0.856788	0.856788	0.856788	0.798209	0.801112	0.817017	0.817017	0.862464	0.817017	0.767305	0.879201	0.833754	0.776327	0.767305	0.803481	0.798209	0.798209	0.742321	0.759591	0.767722	0.774217	0.81696	0.817017	0.742475	0.742475	0.731879	0.526332	0.818421	0.75953	0.760995	0.760995	0.760995	0.818421	0.760995	0.818306	0.818306	0.818421	0.818421	0.659358	0.818421	0.75953	0.660867	0.660867	0.660867
LC197972.1-Orangutan-Borneo	0.710802	0.710802	0.710802	0.75822	0.75822	0.856788	0.856788	0.856788	0.798209	0.801112	0.817017	0.817017	0.862464	0.817017	0.767305	0.879201	0.833754	0.776327	0.767305	0.803481	0.798209	0.798209	0.719881	0.759591	0.767722	0.725211	0.81696	0.817017	0.742475	0.742475	0.661531	0.503893	0.818421	0.75953	0.760995	0.760995	0.760995	0.818421	0.760995	0.818306	0.818306	0.818421	0.818421	0.636918	0.818421	0.75953	0.638427	0.638427	0.638427
LC197973.1-Orangutan-Borneo	0.808296	0.847472	0.847472	0.808296	0.808296	0.879562	0.879562	0.879562	0.820983	0.776966	0.789956	0.789956	0.835403	0.789956	0.740244	0.931601	0.886154	0.828727	0.740244	0.77642	0.820983	0.820983	0.535658	0.73253	0.687857	0.79749	0.789899	0.789956	0.715414	0.715414	0.695019	0.507757	0.79136	0.732469	0.733933	0.733933	0.733933	0.79136	0.733933	0.791245	0.791245	0.79136	0.79136	0.496225	0.79136	0.732469	0.450529	0.38436	0.38436
LC197974.1-Orangutan-Borneo	0.808296	0.847472	0.847472	0.808296	0.808296	0.879562	0.879562	0.879562	0.820983	0.776966	0.789956	0.789956	0.835403	0.789956	0.740244	0.931601	0.886154	0.828727	0.740244	0.77642	0.820983	0.820983	0.535658	0.73253	0.687857	0.79749	0.789899	0.789956	0.715414	0.715414	0.695019	0.507757	0.79136	0.732469	0.733933	0.733933	0.733933	0.79136	0.733933	0.791245	0.791245	0.79136	0.79136	0.496225	0.79136	0.732469	0.450529	0.38436	0.38436
LC197975.1-Orangutan-Borneo	0.64005	0.64005	0.64005	0.687468	0.687468	0.856788	0.856788	0.856788	0.798209	0.801112	0.817017	0.817017	0.862464	0.817017	0.767305	0.879201	0.833754	0.776327	0.767305	0.803481	0.798209	0.798209	0.790229	0.759591	0.767722	0.725211	0.81696	0.817017	0.742475	0.742475	0.731879	0.574241	0.818421	0.75953	0.760995	0.760995	0.760995	0.818421	0.760995	0.818306	0.818306	0.818421	0.818421	0.707266	0.818421	0.75953	0.708775	0.708775	0.708775
LC197976.1-Orangutan-Borneo	0.808296	0.847472	0.847472	0.808296	0.808296	0.879562	0.879562	0.879562	0.820983	0.776966	0.789956	0.789956	0.835403	0.789956	0.740244	0.931601	0.886154	0.828727	0.740244	0.77642	0.820983	0.820983	0.535658	0.73253	0.687857	0.79749	0.789899	0.789956	0.715414	0.715414	0.695019	0.507757	0.79136	0.732469	0.733933	0.733933	0.733933	0.79136	0.733933	0.791245	0.791245	0.79136	0.79136	0.496225	0.79136	0.732469	0.450529	0.38436	0.38436
LC197977.1-Orangutan-Borneo	0.64005	0.64005	0.64005	0.687468	0.687468	0.856788	0.856788	0.856788	0.798209	0.801112	0.817017	0.817017	0.862464	0.817017	0.767305	0.879201	0.833754	0.776327	0.767305	0.803481	0.798209	0.798209	0.790229	0.759591	0.767722	0.725211	0.81696	0.817017	0.742475	0.742475	0.731879	0.574241	0.818421	0.75953	0.760995	0.760995	0.760995	0.818421	0.760995	0.818306	0.818306	0.818421	0.818421	0.707266	0.818421	0.75953	0.708775	0.708775	0.708775
LC197978.1-Orangutan-Borneo	0.710802	0.710802	0.710802	0.75822	0.75822	0.856788	0.856788	0.856788	0.83973	0.801112	0.817017	0.817017	0.862464	0.817017	0.767305	0.879201	0.791897	0.776327	0.767305	0.803481	0.83973	0.83973	0.742321	0.759591	0.767722	0.774217	0.81696	0.817017	0.742475	0.742475	0.731879	0.526332	0.859942	0.75953	0.802515	0.802515	0.802515	0.859942	0.802515	0.859826	0.859826	0.859942	0.859942	0.659358	0.859942	0.75953	0.722893	0.722893	0.722893
LC197979.1-Orangutan-Borneo	0.722164	0.722164	0.722164	0.722164	0.722164	0.893492	0.893492	0.893492	0.834913	0.837816	0.817017	0.817017	0.862464	0.817017	0.767305	0.879201	0.833754	0.776327	0.767305	0.803481	0.834913	0.834913	0.731243	0.759591	0.767722	0.809333	0.81696	0.817017	0.742475	0.742475	0.708949	0.503893	0.818421	0.75953	0.760995	0.760995	0.760995	0.818421	0.760995	0.818306	0.818306	0.818421	0.818421	0.600862	0.818421	0.75953	0.602372	0.602372	0.602372
LC197980.1-Orangutan-Borneo	0.710802	0.710802	0.710802	0.75822	0.75822	0.856788	0.856788	0.856788	0.798209	0.801112	0.817017	0.817017	0.862464	0.817017	0.767305	0.879201	0.833754	0.776327	0.767305	0.803481	0.798209	0.798209	0.719881	0.759591	0.767722	0.725211	0.81696	0.817017	0.742475	0.742475	0.661531	0.503893	0.818421	0.75953	0.760995	0.760995	0.760995	0.818421	0.760995	0.818306	0.818306	0.818421	0.818421	0.636918	0.818421	0.75953	0.638427	0.638427	0.638427
LC197981.1-Orangutan-Borneo	0.64005	0.64005	0.64005	0.687468	0.687468	0.856788	0.856788	0.856788	0.798209	0.801112	0.817017	0.817017	0.862464	0.817017	0.767305	0.879201	0.833754	0.776327	0.767305	0.803481	0.798209	0.798209	0.790229	0.759591	0.767722	0.725211	0.81696	0.817017	0.742475	0.742475	0.731879	0.574241	0.818421	0.75953	0.760995	0.760995	0.760995	0.818421	0.760995	0.818306	0.818306	0.818421	0.818421	0.707266	0.818421	0.75953	0.708775	0.708775	0.708775
LC197982.1-Orangutan-Borneo	0.808296	0.847472	0.847472	0.808296	0.808296	0.879562	0.879562	0.879562	0.820983	0.776966	0.789956	0.789956	0.835403	0.789956	0.740244	0.931601	0.886154	0.828727	0.740244	0.77642	0.820983	0.820983	0.535658	0.73253	0.687857	0.79749	0.789899	0.789956	0.715414	0.715414	0.695019	0.507757	0.79136	0.732469	0.733933	0.733933	0.733933	0.79136	0.733933	0.791245	0.791245	0.79136	0.79136	0.496225	0.79136	0.732469	0.450529	0.38436	0.38436
LC197983.1-LT_macaque-Borneo	0.808296	0.847472	0.847472	0.808296	0.808296	0.879562	0.879562	0.879562	0.820983	0.776966	0.789956	0.789956	0.835403	0.789956	0.740244	0.931601	0.886154	0.828727	0.740244	0.77642	0.820983	0.820983	0.535658	0.73253	0.687857	0.79749	0.789899	0.789956	0.715414	0.715414	0.695019	0.507757	0.79136	0.732469	0.733933	0.733933	0.733933	0.79136	0.733933	0.791245	0.791245	0.79136	0.79136	0.496225	0.79136	0.732469	0.450529	0.38436	0.38436
LC197984.1-LT_macaque-Borneo	0.763203	0.763203	0.763203	0.81062	0.81062	0.856788	0.856788	0.856788	0.798209	0.801112	0.817017	0.817017	0.862464	0.817017	0.767305	0.931601	0.886154	0.828727	0.767305	0.803481	0.798209	0.798209	0.742321	0.759591	0.767722	0.774217	0.81696	0.817017	0.742475	0.742475	0.731879	0.526332	0.818421	0.75953	0.760995	0.760995	0.760995	0.818421	0.760995	0.818306	0.818306	0.818421	0.818421	0.659358	0.818421	0.75953	0.722893	0.722893	0.722893
LC197985.1-LT_macaque-Borneo	0.710802	0.710802	0.710802	0.75822	0.75822	0.856788	0.856788	0.856788	0.798209	0.801112	0.817017	0.817017	0.862464	0.817017	0.767305	0.879201	0.833754	0.776327	0.767305	0.803481	0.798209	0.798209	0.742321	0.759591	0.767722	0.774217	0.81696	0.817017	0.742475	0.742475	0.731879	0.526332	0.818421	0.75953	0.760995	0.760995	0.760995	0.818421	0.760995	0.818306	0.818306	0.818421	0.818421	0.659358	0.818421	0.75953	0.722893	0.722893	0.722893
LC197986.1-LT_macaque-Borneo	0.64005	0.64005	0.64005	0.687468	0.687468	0.856788	0.856788	0.856788	0.798209	0.801112	0.817017	0.817017	0.862464	0.817017	0.767305	0.879201	0.833754	0.776327	0.767305	0.803481	0.798209	0.798209	0.790229	0.759591	0.767722	0.725211	0.81696	0.817017	0.742475	0.742475	0.731879	0.574241	0.818421	0.75953	0.760995	0.760995	0.760995	0.818421	0.760995	0.818306	0.818306	0.818421	0.818421	0.707266	0.818421	0.75953	0.708775	0.708775	0.708775
LC197987.1-LT_macaque-Borneo	0.64005	0.64005	0.64005	0.687468	0.687468	0.856788	0.856788	0.856788	0.798209	0.801112	0.817017	0.817017	0.862464	0.817017	0.767305	0.879201	0.833754	0.776327	0.767305	0.803481	0.798209	0.798209	0.790229	0.759591	0.767722	0.725211	0.81696	0.817017	0.742475	0.742475	0.731879	0.574241	0.818421	0.75953	0.760995	0.760995	0.760995	0.818421	0.760995	0.818306	0.818306	0.818421	0.818421	0.707266	0.818421	0.75953	0.708775	0.708775	0.708775
LC197988.1-LT_macaque-Borneo	0.710802	0.710802	0.710802	0.75822	0.75822	0.856788	0.856788	0.856788	0.798209	0.801112	0.817017	0.817017	0.862464	0.817017	0.767305	0.879201	0.833754	0.776327	0.767305	0.803481	0.798209	0.798209	0.742321	0.759591	0.767722	0.774217	0.81696	0.817017	0.742475	0.742475	0.731879	0.526332	0.818421	0.75953	0.760995	0.760995	0.760995	0.818421	0.760995	0.818306	0.818306	0.818421	0.818421	0.659358	0.818421	0.75953	0.722893	0.722893	0.722893
LC197989.1-LT_macaque-Borneo	0.710802	0.710802	0.710802	0.75822	0.75822	0.856788	0.856788	0.856788	0.798209	0.801112	0.817017	0.817017	0.862464	0.817017	0.767305	0.879201	0.833754	0.776327	0.767305	0.803481	0.798209	0.798209	0.742321	0.759591	0.767722	0.774217	0.81696	0.817017	0.742475	0.742475	0.731879	0.526332	0.818421	0.75953	0.760995	0.760995	0.760995	0.818421	0.760995	0.818306	0.818306	0.818421	0.818421	0.659358	0.818421	0.75953	0.722893	0.722893	0.722893
LC197990.1-LT_macaque-Borneo	0.710802	0.710802	0.710802	0.75822	0.75822	0.856788	0.856788	0.856788	0.798209	0.801112	0.817017	0.817017	0.862464	0.817017	0.767305	0.879201	0.833754	0.776327	0.767305	0.803481	0.798209	0.798209	0.742321	0.759591	0.767722	0.774217	0.81696	0.817017	0.742475	0.742475	0.731879	0.526332	0.818421	0.75953	0.760995	0.760995	0.760995	0.818421	0.760995	0.818306	0.818306	0.818421	0.818421	0.659358	0.818421	0.75953	0.722893	0.722893	0.722893
LC197992.1-LT_macaque-Borneo	0.64005	0.64005	0.64005	0.687468	0.687468	0.856788	0.856788	0.856788	0.798209	0.801112	0.817017	0.817017	0.862464	0.817017	0.767305	0.879201	0.833754	0.776327	0.767305	0.803481	0.798209	0.798209	0.790229	0.759591	0.767722	0.725211	0.81696	0.817017	0.742475	0.742475	0.731879	0.574241	0.818421	0.75953	0.760995	0.760995	0.760995	0.818421	0.760995	0.818306	0.818306	0.818421	0.818421	0.707266	0.818421	0.75953	0.708775	0.708775	0.708775
LC197993.1-LT_macaque-Borneo	0.64005	0.64005	0.64005	0.687468	0.687468	0.856788	0.856788	0.856788	0.798209	0.801112	0.817017	0.817017	0.862464	0.817017	0.767305	0.879201	0.833754	0.776327	0.767305	0.803481	0.798209	0.798209	0.790229	0.759591	0.767722	0.725211	0.81696	0.817017	0.742475	0.742475	0.731879	0.574241	0.818421	0.75953	0.760995	0.760995	0.760995	0.818421	0.760995	0.818306	0.818306	0.818421	0.818421	0.707266	0.818421	0.75953	0.708775	0.708775	0.708775
LC197994.1-Proboscis_monkey-Borneo	0.64005	0.64005	0.64005	0.687468	0.687468	0.856788	0.856788	0.856788	0.798209	0.801112	0.817017	0.817017	0.862464	0.817017	0.767305	0.879201	0.833754	0.776327	0.767305	0.803481	0.798209	0.798209	0.790229	0.759591	0.767722	0.725211	0.81696	0.817017	0.742475	0.742475	0.731879	0.574241	0.818421	0.75953	0.760995	0.760995	0.760995	0.818421	0.760995	0.818306	0.818306	0.818421	0.818421	0.707266	0.818421	0.75953	0.708775	0.708775	0.708775
LC197995.1-Proboscis_monkey-Borneo	0.75822	0.75822	0.75822	0.708764	0.708764	0.807332	0.807332	0.807332	0.748753	0.801112	0.817017	0.817017	0.862464	0.817017	0.767305	0.879201	0.833754	0.776327	0.767305	0.803481	0.748753	0.748753	0.789739	0.759591	0.767722	0.821635	0.81696	0.817017	0.742475	0.742475	0.779297	0.476876	0.818421	0.75953	0.760995	0.760995	0.760995	0.818421	0.760995	0.818306	0.818306	0.818421	0.818421	0.609902	0.818421	0.75953	0.673437	0.673437	0.673437
LC197996.1-Proboscis_monkey-Borneo	0.710802	0.710802	0.710802	0.75822	0.75822	0.856788	0.856788	0.856788	0.798209	0.801112	0.817017	0.817017	0.862464	0.817017	0.767305	0.879201	0.833754	0.776327	0.767305	0.803481	0.798209	0.798209	0.742321	0.759591	0.767722	0.774217	0.81696	0.817017	0.742475	0.742475	0.731879	0.526332	0.818421	0.75953	0.760995	0.760995	0.760995	0.818421	0.760995	0.818306	0.818306	0.818421	0.818421	0.659358	0.818421	0.75953	0.722893	0.722893	0.722893
LC197997.1-Proboscis_monkey-Borneo	0.710802	0.710802	0.710802	0.75822	0.75822	0.856788	0.856788	0.856788	0.798209	0.801112	0.817017	0.817017	0.862464	0.817017	0.767305	0.879201	0.833754	0.776327	0.767305	0.803481	0.798209	0.798209	0.742321	0.759591	0.767722	0.774217	0.81696	0.817017	0.742475	0.742475	0.731879	0.526332	0.818421	0.75953	0.760995	0.760995	0.760995	0.818421	0.760995	0.818306	0.818306	0.818421	0.818421	0.659358	0.818421	0.75953	0.722893	0.722893	0.722893
LC197998.1-Proboscis_monkey-Borneo	0.64005	0.64005	0.64005	0.687468	0.687468	0.856788	0.856788	0.856788	0.798209	0.801112	0.817017	0.817017	0.862464	0.817017	0.767305	0.879201	0.833754	0.776327	0.767305	0.803481	0.798209	0.798209	0.742321	0.759591	0.767722	0.774217	0.81696	0.817017	0.742475	0.742475	0.731879	0.526332	0.818421	0.75953	0.760995	0.760995	0.760995	0.818421	0.760995	0.818306	0.818306	0.818421	0.818421	0.659358	0.818421	0.75953	0.660867	0.660867	0.660867
LC197999.1-Proboscis_monkey-Borneo	0.64005	0.64005	0.64005	0.687468	0.687468	0.856788	0.856788	0.856788	0.798209	0.801112	0.817017	0.817017	0.862464	0.817017	0.767305	0.879201	0.833754	0.776327	0.767305	0.803481	0.798209	0.798209	0.790229	0.759591	0.767722	0.725211	0.81696	0.817017	0.742475	0.742475	0.731879	0.574241	0.818421	0.75953	0.760995	0.760995	0.760995	0.818421	0.760995	0.818306	0.818306	0.818421	0.818421	0.707266	0.818421	0.75953	0.708775	0.708775	0.708775
LC198000.1-Proboscis_monkey-Borneo	0.808296	0.847472	0.847472	0.808296	0.808296	0.879562	0.879562	0.879562	0.820983	0.776966	0.789956	0.789956	0.835403	0.789956	0.740244	0.931601	0.886154	0.828727	0.740244	0.77642	0.820983	0.820983	0.535658	0.73253	0.687857	0.79749	0.789899	0.789956	0.715414	0.715414	0.695019	0.507757	0.79136	0.732469	0.733933	0.733933	0.733933	0.79136	0.733933	0.791245	0.791245	0.79136	0.79136	0.496225	0.79136	0.732469	0.450529	0.38436	0.38436
LC198001.1-Proboscis_monkey-Borneo	0.64005	0.64005	0.64005	0.687468	0.687468	0.856788	0.856788	0.856788	0.798209	0.801112	0.817017	0.817017	0.862464	0.817017	0.767305	0.879201	0.833754	0.776327	0.767305	0.803481	0.798209	0.798209	0.790229	0.759591	0.767722	0.725211	0.81696	0.817017	0.742475	0.742475	0.731879	0.574241	0.818421	0.75953	0.760995	0.760995	0.760995	0.818421	0.760995	0.818306	0.818306	0.818421	0.818421	0.707266	0.818421	0.75953	0.708775	0.708775	0.708775
LC198002.1-Proboscis_monkey-Borneo	0.64005	0.64005	0.64005	0.687468	0.687468	0.856788	0.856788	0.856788	0.798209	0.801112	0.817017	0.817017	0.862464	0.817017	0.767305	0.879201	0.833754	0.776327	0.767305	0.803481	0.798209	0.798209	0.790229	0.759591	0.767722	0.725211	0.81696	0.817017	0.742475	0.742475	0.731879	0.574241	0.818421	0.75953	0.760995	0.760995	0.760995	0.818421	0.760995	0.818306	0.818306	0.818421	0.818421	0.707266	0.818421	0.75953	0.708775	0.708775	0.708775
LC198003.1-Proboscis_monkey-Borneo	0.710802	0.710802	0.710802	0.75822	0.75822	0.856788	0.856788	0.856788	0.798209	0.801112	0.817017	0.817017	0.862464	0.817017	0.767305	0.879201	0.833754	0.776327	0.767305	0.803481	0.798209	0.798209	0.742321	0.759591	0.767722	0.774217	0.81696	0.817017	0.742475	0.742475	0.731879	0.526332	0.818421	0.75953	0.760995	0.760995	0.760995	0.818421	0.760995	0.818306	0.818306	0.818421	0.818421	0.659358	0.818421	0.75953	0.660867	0.660867	0.660867
LC317016.1-LT_macaque-Borneo	0.710802	0.710802	0.710802	0.75822	0.75822	0.856788	0.856788	0.856788	0.798209	0.801112	0.817017	0.817017	0.862464	0.817017	0.767305	0.879201	0.833754	0.776327	0.767305	0.803481	0.798209	0.798209	0.719881	0.759591	0.767722	0.725211	0.81696	0.817017	0.742475	0.742475	0.661531	0.503893	0.818421	0.75953	0.760995	0.760995	0.760995	0.818421	0.760995	0.818306	0.818306	0.818421	0.818421	0.636918	0.818421	0.75953	0.638427	0.638427	0.638427
LC317017.1-LT_macaque-Borneo	0.710802	0.710802	0.710802	0.75822	0.75822	0.856788	0.856788	0.856788	0.798209	0.801112	0.817017	0.817017	0.862464	0.817017	0.767305	0.879201	0.833754	0.776327	0.767305	0.803481	0.798209	0.798209	0.719881	0.759591	0.767722	0.725211	0.81696	0.817017	0.742475	0.742475	0.661531	0.503893	0.818421	0.75953	0.760995	0.760995	0.760995	0.818421	0.760995	0.818306	0.818306	0.818421	0.818421	0.636918	0.818421	0.75953	0.638427	0.638427	0.638427
LC317018.1-LT_macaque-Borneo	0.710802	0.710802	0.710802	0.75822	0.75822	0.856788	0.856788	0.856788	0.798209	0.801112	0.817017	0.817017	0.862464	0.817017	0.767305	0.879201	0.833754	0.776327	0.767305	0.803481	0.798209	0.798209	0.719881	0.759591	0.767722	0.725211	0.81696	0.817017	0.742475	0.742475	0.661531	0.503893	0.818421	0.75953	0.760995	0.760995	0.760995	0.818421	0.760995	0.818306	0.818306	0.818421	0.818421	0.636918	0.818421	0.75953	0.638427	0.638427	0.638427
LC317019.1-LT_macaque-Borneo	0.64005	0.64005	0.64005	0.687468	0.687468	0.856788	0.856788	0.856788	0.798209	0.801112	0.817017	0.817017	0.862464	0.817017	0.767305	0.879201	0.833754	0.776327	0.767305	0.803481	0.798209	0.798209	0.742321	0.759591	0.767722	0.774217	0.81696	0.817017	0.742475	0.742475	0.731879	0.526332	0.818421	0.75953	0.760995	0.760995	0.760995	0.818421	0.760995	0.818306	0.818306	0.818421	0.818421	0.659358	0.818421	0.75953	0.660867	0.660867	0.660867
LC317020.1-LT_macaque-Borneo	0.808296	0.847472	0.847472	0.808296	0.808296	0.879562	0.879562	0.879562	0.820983	0.776966	0.789956	0.789956	0.835403	0.789956	0.740244	0.931601	0.886154	0.828727	0.740244	0.77642	0.820983	0.820983	0.535658	0.73253	0.687857	0.79749	0.789899	0.789956	0.715414	0.715414	0.695019	0.507757	0.79136	0.732469	0.733933	0.733933	0.733933	0.79136	0.733933	0.791245	0.791245	0.79136	0.79136	0.496225	0.79136	0.732469	0.450529	0.38436	0.38436
LC317021.1-LT_macaque-Borneo	0.710802	0.710802	0.710802	0.75822	0.75822	0.856788	0.856788	0.856788	0.798209	0.801112	0.817017	0.817017	0.862464	0.817017	0.767305	0.879201	0.833754	0.776327	0.767305	0.803481	0.798209	0.798209	0.742321	0.759591	0.767722	0.774217	0.81696	0.817017	0.742475	0.742475	0.731879	0.526332	0.818421	0.75953	0.760995	0.760995	0.760995	0.818421	0.760995	0.818306	0.818306	0.818421	0.818421	0.659358	0.818421	0.75953	0.722893	0.722893	0.722893
LC317022.1-LT_macaque-Borneo	0.710802	0.710802	0.710802	0.75822	0.75822	0.856788	0.856788	0.856788	0.798209	0.801112	0.817017	0.817017	0.862464	0.817017	0.767305	0.879201	0.833754	0.776327	0.767305	0.803481	0.798209	0.798209	0.719881	0.759591	0.767722	0.725211	0.81696	0.817017	0.742475	0.742475	0.661531	0.503893	0.818421	0.75953	0.760995	0.760995	0.760995	0.818421	0.760995	0.818306	0.818306	0.818421	0.818421	0.636918	0.818421	0.75953	0.638427	0.638427	0.638427
LC317023.1-LT_macaque-Borneo	0.687712	0.687712	0.687712	0.73513	0.73513	0.856788	0.856788	0.856788	0.798209	0.801112	0.817017	0.817017	0.862464	0.817017	0.767305	0.879201	0.833754	0.776327	0.767305	0.803481	0.798209	0.798209	0.790229	0.759591	0.767722	0.725211	0.81696	0.817017	0.742475	0.742475	0.731879	0.574241	0.818421	0.75953	0.760995	0.760995	0.760995	0.818421	0.760995	0.818306	0.818306	0.818421	0.818421	0.707266	0.818421	0.75953	0.708775	0.708775	0.708775
LC317024.1-Proboscis_monkey-Borneo	0.710802	0.710802	0.710802	0.75822	0.75822	0.856788	0.856788	0.856788	0.798209	0.801112	0.817017	0.817017	0.862464	0.817017	0.767305	0.879201	0.833754	0.776327	0.767305	0.803481	0.798209	0.798209	0.742321	0.759591	0.767722	0.774217	0.81696	0.817017	0.742475	0.742475	0.731879	0.526332	0.818421	0.75953	0.760995	0.760995	0.760995	0.818421	0.760995	0.818306	0.818306	0.818421	0.818421	0.659358	0.818421	0.75953	0.722893	0.722893	0.722893
LC317025.1-Proboscis_monkey-Borneo	0.710802	0.710802	0.710802	0.75822	0.75822	0.856788	0.856788	0.856788	0.798209	0.801112	0.817017	0.817017	0.862464	0.817017	0.767305	0.879201	0.833754	0.776327	0.767305	0.803481	0.798209	0.798209	0.742321	0.759591	0.767722	0.774217	0.81696	0.817017	0.742475	0.742475	0.731879	0.526332	0.818421	0.75953	0.760995	0.760995	0.760995	0.818421	0.760995	0.818306	0.818306	0.818421	0.818421	0.659358	0.818421	0.75953	0.722893	0.722893	0.722893
LC317026.1-Proboscis_monkey-Borneo	0.64005	0.64005	0.64005	0.687468	0.687468	0.856788	0.856788	0.856788	0.798209	0.801112	0.817017	0.817017	0.862464	0.817017	0.767305	0.879201	0.833754	0.776327	0.767305	0.803481	0.798209	0.798209	0.742321	0.759591	0.767722	0.774217	0.81696	0.817017	0.742475	0.742475	0.731879	0.526332	0.818421	0.75953	0.760995	0.760995	0.760995	0.818421	0.760995	0.818306	0.818306	0.818421	0.818421	0.659358	0.818421	0.75953	0.660867	0.660867	0.660867
LC317027.1-Proboscis_monkey-Borneo	0.64005	0.64005	0.64005	0.687468	0.687468	0.856788	0.856788	0.856788	0.798209	0.801112	0.817017	0.817017	0.862464	0.817017	0.767305	0.879201	0.833754	0.776327	0.767305	0.803481	0.798209	0.798209	0.790229	0.759591	0.767722	0.725211	0.81696	0.817017	0.742475	0.742475	0.731879	0.574241	0.818421	0.75953	0.760995	0.760995	0.760995	0.818421	0.760995	0.818306	0.818306	0.818421	0.818421	0.707266	0.818421	0.75953	0.708775	0.708775	0.708775
LC317028.1-Proboscis_monkey-Borneo	0.808296	0.847472	0.847472	0.808296	0.808296	0.879562	0.879562	0.879562	0.820983	0.776966	0.789956	0.789956	0.835403	0.789956	0.740244	0.931601	0.886154	0.828727	0.740244	0.77642	0.820983	0.820983	0.535658	0.73253	0.687857	0.79749	0.789899	0.789956	0.715414	0.715414	0.695019	0.507757	0.79136	0.732469	0.733933	0.733933	0.733933	0.79136	0.733933	0.791245	0.791245	0.79136	0.79136	0.496225	0.79136	0.732469	0.450529	0.38436	0.38436
LC317029.1-Proboscis_monkey-Borneo	0.64005	0.64005	0.64005	0.687468	0.687468	0.856788	0.856788	0.856788	0.798209	0.801112	0.817017	0.817017	0.862464	0.817017	0.767305	0.879201	0.833754	0.776327	0.767305	0.803481	0.798209	0.798209	0.790229	0.759591	0.767722	0.725211	0.81696	0.817017	0.742475	0.742475	0.731879	0.574241	0.818421	0.75953	0.760995	0.760995	0.760995	0.818421	0.760995	0.818306	0.818306	0.818421	0.818421	0.707266	0.818421	0.75953	0.708775	0.708775	0.708775
LC317030.1-Proboscis_monkey-Borneo	0.64005	0.64005	0.64005	0.687468	0.687468	0.856788	0.856788	0.856788	0.798209	0.801112	0.817017	0.817017	0.862464	0.817017	0.767305	0.879201	0.833754	0.776327	0.767305	0.803481	0.798209	0.798209	0.790229	0.759591	0.767722	0.725211	0.81696	0.817017	0.742475	0.742475	0.731879	0.574241	0.818421	0.75953	0.760995	0.760995	0.760995	0.818421	0.760995	0.818306	0.818306	0.818421	0.818421	0.707266	0.818421	0.75953	0.708775	0.708775	0.708775
LC317031.1-Proboscis_monkey-Borneo	0.710802	0.710802	0.710802	0.75822	0.75822	0.856788	0.856788	0.856788	0.798209	0.801112	0.817017	0.817017	0.862464	0.817017	0.767305	0.879201	0.833754	0.776327	0.767305	0.803481	0.798209	0.798209	0.742321	0.759591	0.767722	0.774217	0.81696	0.817017	0.742475	0.742475	0.731879	0.526332	0.818421	0.75953	0.760995	0.760995	0.760995	0.818421	0.760995	0.818306	0.818306	0.818421	0.818421	0.659358	0.818421	0.75953	0.660867	0.660867	0.660867
LC317032.1-Silvered_leaf_monkey-Borneo	0.75822	0.75822	0.75822	0.708764	0.708764	0.807332	0.807332	0.807332	0.748753	0.801112	0.817017	0.817017	0.862464	0.817017	0.767305	0.879201	0.833754	0.776327	0.767305	0.803481	0.748753	0.748753	0.789739	0.759591	0.767722	0.821635	0.81696	0.817017	0.742475	0.742475	0.779297	0.476876	0.818421	0.75953	0.760995	0.760995	0.760995	0.818421	0.760995	0.818306	0.818306	0.818421	0.818421	0.609902	0.818421	0.75953	0.673437	0.673437	0.673437
LC317033.1-Silvered_leaf_monkey-Borneo	0.710802	0.710802	0.710802	0.75822	0.75822	0.856788	0.856788	0.856788	0.798209	0.801112	0.817017	0.817017	0.862464	0.817017	0.767305	0.879201	0.833754	0.776327	0.767305	0.803481	0.798209	0.798209	0.742321	0.759591	0.767722	0.774217	0.81696	0.817017	0.742475	0.742475	0.731879	0.526332	0.818421	0.75953	0.760995	0.760995	0.760995	0.818421	0.760995	0.818306	0.818306	0.818421	0.818421	0.659358	0.818421	0.75953	0.722893	0.722893	0.722893
LC317034.1-Silvered_leaf_monkey-Borneo	0.75822	0.75822	0.75822	0.708764	0.708764	0.807332	0.807332	0.807332	0.748753	0.801112	0.817017	0.817017	0.862464	0.817017	0.767305	0.879201	0.833754	0.776327	0.767305	0.803481	0.748753	0.748753	0.789739	0.759591	0.767722	0.821635	0.81696	0.817017	0.742475	0.742475	0.779297	0.476876	0.818421	0.75953	0.760995	0.760995	0.760995	0.818421	0.760995	0.818306	0.818306	0.818421	0.818421	0.609902	0.818421	0.75953	0.673437	0.673437	0.673437
LC317035.1-Silvered_leaf_monkey-Borneo	0.64005	0.64005	0.64005	0.687468	0.687468	0.856788	0.856788	0.856788	0.798209	0.801112	0.817017	0.817017	0.862464	0.817017	0.767305	0.879201	0.833754	0.776327	0.767305	0.803481	0.798209	0.798209	0.790229	0.759591	0.767722	0.725211	0.81696	0.817017	0.742475	0.742475	0.731879	0.574241	0.818421	0.75953	0.760995	0.760995	0.760995	0.818421	0.760995	0.818306	0.818306	0.818421	0.818421	0.707266	0.818421	0.75953	0.708775	0.708775	0.708775
LC317036.1-Silvered_leaf_monkey-Borneo	0.710802	0.710802	0.710802	0.75822	0.75822	0.856788	0.856788	0.856788	0.798209	0.801112	0.817017	0.817017	0.862464	0.817017	0.767305	0.879201	0.833754	0.776327	0.767305	0.803481	0.798209	0.798209	0.719881	0.759591	0.767722	0.725211	0.81696	0.817017	0.742475	0.742475	0.661531	0.503893	0.818421	0.75953	0.760995	0.760995	0.760995	0.818421	0.760995	0.818306	0.818306	0.818421	0.818421	0.636918	0.818421	0.75953	0.638427	0.638427	0.638427
LC317037.1-Silvered_leaf_monkey-Borneo	0.64005	0.64005	0.64005	0.687468	0.687468	0.856788	0.856788	0.856788	0.798209	0.801112	0.817017	0.817017	0.862464	0.817017	0.767305	0.879201	0.833754	0.776327	0.767305	0.803481	0.798209	0.798209	0.790229	0.759591	0.767722	0.725211	0.81696	0.817017	0.742475	0.742475	0.731879	0.574241	0.818421	0.75953	0.760995	0.760995	0.760995	0.818421	0.760995	0.818306	0.818306	0.818421	0.818421	0.707266	0.818421	0.75953	0.708775	0.708775	0.708775
LC317038.1-Silvered_leaf_monkey-Borneo	0.64005	0.64005	0.64005	0.687468	0.687468	0.856788	0.856788	0.856788	0.798209	0.801112	0.817017	0.817017	0.862464	0.817017	0.767305	0.879201	0.833754	0.776327	0.767305	0.803481	0.798209	0.798209	0.790229	0.759591	0.767722	0.725211	0.81696	0.817017	0.742475	0.742475	0.731879	0.574241	0.818421	0.75953	0.760995	0.760995	0.760995	0.818421	0.760995	0.818306	0.818306	0.818421	0.818421	0.707266	0.818421	0.75953	0.708775	0.708775	0.708775
LC317039.1-Silvered_leaf_monkey-Borneo	0.710802	0.710802	0.710802	0.75822	0.75822	0.856788	0.856788	0.856788	0.798209	0.801112	0.817017	0.817017	0.862464	0.817017	0.767305	0.879201	0.833754	0.776327	0.767305	0.803481	0.798209	0.798209	0.742321	0.759591	0.767722	0.774217	0.81696	0.817017	0.742475	0.742475	0.731879	0.526332	0.818421	0.75953	0.760995	0.760995	0.760995	0.818421	0.760995	0.818306	0.818306	0.818421	0.818421	0.659358	0.818421	0.75953	0.722893	0.722893	0.722893
LC317040.1-Silvered_leaf_monkey-Borneo	0.710802	0.710802	0.710802	0.75822	0.75822	0.856788	0.856788	0.856788	0.798209	0.801112	0.817017	0.817017	0.862464	0.817017	0.767305	0.879201	0.833754	0.776327	0.767305	0.803481	0.798209	0.798209	0.742321	0.759591	0.767722	0.774217	0.81696	0.817017	0.742475	0.742475	0.731879	0.526332	0.818421	0.75953	0.760995	0.760995	0.760995	0.818421	0.760995	0.818306	0.818306	0.818421	0.818421	0.659358	0.818421	0.75953	0.722893	0.722893	0.722893
LC317041.1-Silvered_leaf_monkey-Borneo	0.64005	0.64005	0.64005	0.687468	0.687468	0.856788	0.856788	0.856788	0.798209	0.801112	0.817017	0.817017	0.862464	0.817017	0.767305	0.879201	0.833754	0.776327	0.767305	0.803481	0.798209	0.798209	0.790229	0.759591	0.767722	0.725211	0.81696	0.817017	0.742475	0.742475	0.731879	0.574241	0.818421	0.75953	0.760995	0.760995	0.760995	0.818421	0.760995	0.818306	0.818306	0.818421	0.818421	0.707266	0.818421	0.75953	0.708775	0.708775	0.708775
LC317042.1-Silvered_leaf_monkey-Borneo	0.808296	0.847472	0.847472	0.808296	0.808296	0.879562	0.879562	0.879562	0.820983	0.776966	0.789956	0.789956	0.835403	0.789956	0.740244	0.931601	0.886154	0.828727	0.740244	0.77642	0.820983	0.820983	0.535658	0.73253	0.687857	0.79749	0.789899	0.789956	0.715414	0.715414	0.695019	0.507757	0.79136	0.732469	0.733933	0.733933	0.733933	0.79136	0.733933	0.791245	0.791245	0.79136	0.79136	0.496225	0.79136	0.732469	0.450529	0.38436	0.38436
LC317043.1-Silvered_leaf_monkey-Borneo	0.64005	0.64005	0.64005	0.687468	0.687468	0.856788	0.856788	0.856788	0.798209	0.801112	0.817017	0.817017	0.862464	0.817017	0.767305	0.879201	0.833754	0.776327	0.767305	0.803481	0.798209	0.798209	0.790229	0.759591	0.767722	0.725211	0.81696	0.817017	0.742475	0.742475	0.731879	0.574241	0.818421	0.75953	0.760995	0.760995	0.760995	0.818421	0.760995	0.818306	0.818306	0.818421	0.818421	0.707266	0.818421	0.75953	0.708775	0.708775	0.708775
LT_macaque_MH049697.1_Thailand-(_-S-Cox1)-Thanchomnang_18	0.705621	0.744797	0.744797	0.753039	0.753039	0.824305	0.824305	0.824305	0.861668	0.682453	0.797455	0.797455	0.842901	0.797455	0.890686	0.875536	0.830089	0.830089	0.849277	0.849277	0.861668	0.861668	0.26583	0.797455	0.805585	0.707828	0.767619	0.797455	0.780339	0.780339	0.617986	0.374867	0.876555	0.797394	0.876555	0.876555	0.876555	0.876555	0.876555	0.87644	0.87644	0.876555	0.876555	0.280108	0.876555	0.797394	0.593071	0.593071	0.593071
LT_macaque_MH049698.1_Thailand-(_-S-Cox1)-Thanchomnang_18	0.742123	0.7813	0.7813	0.789541	0.789541	0.860808	0.860808	0.860808	0.898171	0.718956	0.846796	0.846796	0.892243	0.846796	0.85451	0.961379	0.915932	0.915932	0.813101	0.849277	0.898171	0.898171	0.31175	0.846796	0.854927	0.74433	0.81696	0.846796	0.82968	0.82968	0.617986	0.334944	0.88972	0.846735	0.88972	0.88972	0.88972	0.88972	0.88972	0.889605	0.889605	0.88972	0.88972	0.276687	0.88972	0.846735	0.516971	0.516971	0.516971
LT_macaque_MH049699.1_Thailand-(_-S-Cox1)-Thanchomnang_18	0.705621	0.744797	0.744797	0.753039	0.753039	0.824305	0.824305	0.824305	0.861668	0.682453	0.846796	0.846796	0.892243	0.846796	0.841331	0.924877	0.87943	0.87943	0.799922	0.799922	0.861668	0.861668	0.275248	0.846796	0.854927	0.707828	0.81696	0.846796	0.82968	0.82968	0.617986	0.334944	0.925896	0.846735	0.925896	0.925896	0.925896	0.925896	0.925896	0.925781	0.925781	0.925896	0.925896	0.240185	0.925896	0.846735	0.553148	0.553148	0.553148
LT_macaque_MH049700.1_Thailand-(_-S-Cox1)-Thanchomnang_18	0.742123	0.7813	0.7813	0.789541	0.789541	0.860808	0.860808	0.860808	0.898171	0.718956	0.846796	0.846796	0.892243	0.846796	0.85451	0.961379	0.915932	0.915932	0.813101	0.849277	0.898171	0.898171	0.31175	0.846796	0.854927	0.74433	0.81696	0.846796	0.82968	0.82968	0.617986	0.334944	0.88972	0.846735	0.88972	0.88972	0.88972	0.88972	0.88972	0.889605	0.889605	0.88972	0.88972	0.276687	0.88972	0.846735	0.516971	0.516971	0.516971
LT_macaque_MH049701.1_Thailand-(_-S-Cox1)-Thanchomnang_18	0.705621	0.744797	0.744797	0.753039	0.753039	0.824305	0.824305	0.824305	0.861668	0.682453	0.846796	0.846796	0.892243	0.846796	0.890686	0.924877	0.87943	0.87943	0.849277	0.849277	0.861668	0.861668	0.275248	0.846796	0.854927	0.707828	0.81696	0.846796	0.82968	0.82968	0.617986	0.334944	0.925896	0.846735	0.925896	0.925896	0.925896	0.925896	0.925896	0.925781	0.925781	0.925896	0.925896	0.240185	0.925896	0.846735	0.553148	0.553148	0.553148
LT_macaque_MH049702.1_Thailand-(_-S-Cox1)-Thanchomnang_18	0.657721	0.696897	0.696897	0.705139	0.705139	0.776405	0.776405	0.776405	0.813768	0.634553	0.846796	0.846796	0.892243	0.846796	0.890686	0.924877	0.87943	0.87943	0.849277	0.849277	0.813768	0.813768	0.329162	0.846796	0.854927	0.659927	0.81696	0.846796	0.82968	0.82968	0.570085	0.340958	0.925896	0.846735	0.925896	0.925896	0.925896	0.925896	0.925896	0.925781	0.925781	0.925896	0.925896	0.137099	0.925896	0.846735	0.559162	0.559162	0.559162
LT_macaque_MH049703.1_Thailand-(_-S-Cox1)-Thanchomnang_18	0.705621	0.744797	0.744797	0.753039	0.753039	0.824305	0.824305	0.824305	0.861668	0.682453	0.797455	0.797455	0.842901	0.797455	0.890686	0.875536	0.830089	0.830089	0.849277	0.849277	0.861668	0.861668	0.225906	0.797455	0.805585	0.707828	0.767619	0.797455	0.780339	0.780339	0.617986	0.334944	0.876555	0.797394	0.876555	0.876555	0.876555	0.876555	0.876555	0.87644	0.87644	0.876555	0.876555	0.240185	0.876555	0.797394	0.553148	0.553148	0.553148
LT_macaque_MH049704.1_Thailand-(_-S-Cox1)-Thanchomnang_18	0.699129	0.738306	0.738306	0.746547	0.746547	0.817814	0.817814	0.817814	0.772248	0.675962	0.846796	0.846796	0.892243	0.846796	0.890686	0.924877	0.87943	0.87943	0.890686	0.890686	0.772248	0.772248	0.316656	0.846796	0.854927	0.701336	0.81696	0.846796	0.82968	0.82968	0.570085	0.287044	0.884376	0.846735	0.884376	0.884376	0.884376	0.884376	0.884376	0.88426	0.88426	0.884376	0.884376	0.233693	0.884376	0.846735	0.546656	0.546656	0.546656
LT_macaque_MH049705.1_Thailand-(_-S-Cox1)-Thanchomnang_18	0.705621	0.744797	0.744797	0.753039	0.753039	0.824305	0.824305	0.824305	0.861668	0.682453	0.797455	0.797455	0.842901	0.797455	0.890686	0.875536	0.830089	0.830089	0.849277	0.849277	0.861668	0.861668	0.225906	0.797455	0.805585	0.707828	0.767619	0.797455	0.780339	0.780339	0.617986	0.334944	0.876555	0.797394	0.876555	0.876555	0.876555	0.876555	0.876555	0.87644	0.87644	0.876555	0.876555	0.240185	0.876555	0.797394	0.553148	0.553148	0.553148
LT_macaque_MH049706.1_Thailand-(_-S-Cox1)-Thanchomnang_18	0.742123	0.7813	0.7813	0.789541	0.789541	0.860808	0.860808	0.860808	0.898171	0.718956	0.846796	0.846796	0.892243	0.846796	0.85451	0.961379	0.915932	0.915932	0.813101	0.849277	0.898171	0.898171	0.31175	0.846796	0.854927	0.74433	0.81696	0.846796	0.82968	0.82968	0.617986	0.334944	0.88972	0.846735	0.88972	0.88972	0.88972	0.88972	0.88972	0.889605	0.889605	0.88972	0.88972	0.276687	0.88972	0.846735	0.516971	0.516971	0.516971
LT_macaque_MH049707.1_Thailand-(_-S-Cox1)-Thanchomnang_18	0.705621	0.744797	0.744797	0.753039	0.753039	0.824305	0.824305	0.824305	0.861668	0.682453	0.846796	0.846796	0.892243	0.846796	0.841331	0.924877	0.87943	0.87943	0.799922	0.799922	0.861668	0.861668	0.275248	0.846796	0.854927	0.707828	0.81696	0.846796	0.82968	0.82968	0.617986	0.334944	0.925896	0.846735	0.925896	0.925896	0.925896	0.925896	0.925896	0.925781	0.925781	0.925896	0.925896	0.240185	0.925896	0.846735	0.553148	0.553148	0.553148
LT_macaque_MH049708.1_Thailand-(_-S-Cox1)-Thanchomnang_18	0.705621	0.744797	0.744797	0.753039	0.753039	0.824305	0.824305	0.824305	0.861668	0.682453	0.797455	0.797455	0.842901	0.797455	0.890686	0.875536	0.830089	0.830089	0.849277	0.849277	0.861668	0.861668	0.225906	0.797455	0.805585	0.707828	0.767619	0.797455	0.780339	0.780339	0.617986	0.334944	0.876555	0.797394	0.876555	0.876555	0.876555	0.876555	0.876555	0.87644	0.87644	0.876555	0.876555	0.240185	0.876555	0.797394	0.553148	0.553148	0.553148
LT_macaque_MH049709.1_Thailand-(_-S-Cox1)-Thanchomnang_18	0.742123	0.7813	0.7813	0.789541	0.789541	0.860808	0.860808	0.860808	0.898171	0.718956	0.846796	0.846796	0.892243	0.846796	0.85451	0.961379	0.915932	0.915932	0.813101	0.849277	0.898171	0.898171	0.31175	0.846796	0.854927	0.74433	0.81696	0.846796	0.82968	0.82968	0.617986	0.334944	0.88972	0.846735	0.88972	0.88972	0.88972	0.88972	0.88972	0.889605	0.889605	0.88972	0.88972	0.276687	0.88972	0.846735	0.516971	0.516971	0.516971
LT_macaque_MH049710.1_Thailand-(_-S-Cox1)-Thanchomnang_18	0.742123	0.7813	0.7813	0.789541	0.789541	0.860808	0.860808	0.860808	0.898171	0.718956	0.846796	0.846796	0.892243	0.846796	0.890686	0.961379	0.915932	0.915932	0.849277	0.849277	0.898171	0.898171	0.31175	0.846796	0.854927	0.74433	0.81696	0.846796	0.82968	0.82968	0.617986	0.334944	0.925896	0.846735	0.925896	0.925896	0.925896	0.925896	0.925896	0.925781	0.925781	0.925896	0.925896	0.276687	0.925896	0.846735	0.553148	0.553148	0.553148
LT_macaque_MH049711.1_Thailand-(_-S-Cox1)-Thanchomnang_18	0.742123	0.7813	0.7813	0.789541	0.789541	0.860808	0.860808	0.860808	0.898171	0.718956	0.846796	0.846796	0.892243	0.846796	0.85451	0.961379	0.915932	0.915932	0.813101	0.849277	0.898171	0.898171	0.31175	0.846796	0.854927	0.74433	0.81696	0.846796	0.82968	0.82968	0.617986	0.334944	0.88972	0.846735	0.88972	0.88972	0.88972	0.88972	0.88972	0.889605	0.889605	0.88972	0.88972	0.276687	0.88972	0.846735	0.516971	0.516971	0.516971
LT_macaque_MH049712.1_Thailand-(_-S-Cox1)-Thanchomnang_18	0.76737	0.806546	0.806546	0.814787	0.814787	0.886054	0.886054	0.886054	0.923417	0.744202	0.872042	0.872042	0.917489	0.872042	0.879756	0.961379	0.915932	0.915932	0.838347	0.874523	0.923417	0.923417	0.369331	0.872042	0.827369	0.769576	0.842207	0.872042	0.854927	0.854927	0.643232	0.417771	0.914966	0.871982	0.914966	0.914966	0.914966	0.914966	0.914966	0.914851	0.914851	0.914966	0.914966	0.359514	0.914966	0.871982	0.489414	0.489414	0.489414
LT_macaque_MH049713.1_Thailand-(_-S-Cox1)-Thanchomnang_18	0.705621	0.744797	0.744797	0.753039	0.753039	0.824305	0.824305	0.824305	0.861668	0.682453	0.846796	0.846796	0.892243	0.846796	0.841331	0.924877	0.87943	0.87943	0.799922	0.799922	0.861668	0.861668	0.275248	0.846796	0.854927	0.707828	0.81696	0.846796	0.82968	0.82968	0.617986	0.334944	0.925896	0.846735	0.925896	0.925896	0.925896	0.925896	0.925896	0.925781	0.925781	0.925896	0.925896	0.240185	0.925896	0.846735	0.553148	0.553148	0.553148
LT_macaque_MH049714.1_Thailand-(_-S-Cox1)-Thanchomnang_18	0.730867	0.770044	0.770044	0.778285	0.778285	0.849552	0.849552	0.849552	0.886915	0.7077	0.872042	0.872042	0.917489	0.872042	0.866577	0.924877	0.87943	0.87943	0.825169	0.825169	0.886915	0.886915	0.247685	0.872042	0.854927	0.733074	0.842207	0.872042	0.854927	0.854927	0.643232	0.36019	0.951143	0.871982	0.951143	0.951143	0.951143	0.951143	0.951143	0.951027	0.951027	0.951143	0.951143	0.265431	0.951143	0.871982	0.553148	0.553148	0.553148
LT_macaque_MH049715.1_Thailand-(_-S-Cox1)-Thanchomnang_18	0.730867	0.770044	0.770044	0.778285	0.778285	0.849552	0.849552	0.849552	0.886915	0.7077	0.872042	0.872042	0.917489	0.872042	0.866577	0.924877	0.87943	0.87943	0.825169	0.825169	0.886915	0.886915	0.247685	0.872042	0.854927	0.733074	0.842207	0.872042	0.854927	0.854927	0.643232	0.36019	0.951143	0.871982	0.951143	0.951143	0.951143	0.951143	0.951143	0.951027	0.951027	0.951143	0.951143	0.265431	0.951143	0.871982	0.553148	0.553148	0.553148
LT_macaque_MH049716.1_Thailand-(_-S-Cox1)-Thanchomnang_18	0.705621	0.744797	0.744797	0.753039	0.753039	0.824305	0.824305	0.824305	0.861668	0.682453	0.846796	0.846796	0.892243	0.846796	0.841331	0.924877	0.87943	0.87943	0.799922	0.799922	0.861668	0.861668	0.275248	0.846796	0.854927	0.707828	0.81696	0.846796	0.82968	0.82968	0.617986	0.334944	0.925896	0.846735	0.925896	0.925896	0.925896	0.925896	0.925896	0.925781	0.925781	0.925896	0.925896	0.240185	0.925896	0.846735	0.553148	0.553148	0.553148
LT_macaque_MH049717.1_Thailand-(_-S-Cox1)-Thanchomnang_18	0.705621	0.744797	0.744797	0.753039	0.753039	0.824305	0.824305	0.824305	0.861668	0.682453	0.797455	0.797455	0.842901	0.797455	0.890686	0.875536	0.830089	0.830089	0.849277	0.849277	0.861668	0.861668	0.225906	0.797455	0.805585	0.707828	0.767619	0.797455	0.780339	0.780339	0.617986	0.334944	0.876555	0.797394	0.876555	0.876555	0.876555	0.876555	0.876555	0.87644	0.87644	0.876555	0.876555	0.240185	0.876555	0.797394	0.553148	0.553148	0.553148
LT_macaque_MH049718.1_Thailand-(_-S-Cox1)-Thanchomnang_18	0.705621	0.744797	0.744797	0.753039	0.753039	0.824305	0.824305	0.824305	0.861668	0.682453	0.846796	0.846796	0.892243	0.846796	0.841331	0.924877	0.87943	0.87943	0.799922	0.799922	0.861668	0.861668	0.275248	0.846796	0.854927	0.707828	0.81696	0.846796	0.82968	0.82968	0.617986	0.334944	0.925896	0.846735	0.925896	0.925896	0.925896	0.925896	0.925896	0.925781	0.925781	0.925896	0.925896	0.240185	0.925896	0.846735	0.553148	0.553148	0.553148
LT_macaque_MH049719.1_Thailand-(_-S-Cox1)-Thanchomnang_18	0.742123	0.7813	0.7813	0.789541	0.789541	0.860808	0.860808	0.860808	0.898171	0.718956	0.846796	0.846796	0.892243	0.846796	0.85451	0.961379	0.915932	0.915932	0.813101	0.849277	0.898171	0.898171	0.31175	0.846796	0.854927	0.74433	0.81696	0.846796	0.82968	0.82968	0.617986	0.334944	0.88972	0.846735	0.88972	0.88972	0.88972	0.88972	0.88972	0.889605	0.889605	0.88972	0.88972	0.276687	0.88972	0.846735	0.516971	0.516971	0.516971
LT_macaque_MH049720.1_Thailand-(_-S-Cox1)-Thanchomnang_18	0.705621	0.744797	0.744797	0.753039	0.753039	0.824305	0.824305	0.824305	0.861668	0.682453	0.846796	0.846796	0.892243	0.846796	0.890686	0.924877	0.87943	0.87943	0.849277	0.849277	0.861668	0.861668	0.275248	0.846796	0.854927	0.707828	0.81696	0.846796	0.82968	0.82968	0.617986	0.334944	0.925896	0.846735	0.925896	0.925896	0.925896	0.925896	0.925896	0.925781	0.925781	0.925896	0.925896	0.240185	0.925896	0.846735	0.553148	0.553148	0.553148
LT_macaque_MH049721.1_Thailand-(_-S-Cox1)-Thanchomnang_18	0.705621	0.744797	0.744797	0.753039	0.753039	0.824305	0.824305	0.824305	0.861668	0.682453	0.846796	0.846796	0.892243	0.846796	0.841331	0.924877	0.87943	0.87943	0.799922	0.799922	0.861668	0.861668	0.275248	0.846796	0.854927	0.707828	0.81696	0.846796	0.82968	0.82968	0.617986	0.334944	0.925896	0.846735	0.925896	0.925896	0.925896	0.925896	0.925896	0.925781	0.925781	0.925896	0.925896	0.240185	0.925896	0.846735	0.553148	0.553148	0.553148
LT_macaque_MH049722.1_Laos-(_-S-Cox1)-Thanchomnang_18	0.730867	0.770044	0.770044	0.778285	0.778285	0.849552	0.849552	0.849552	0.886915	0.7077	0.872042	0.872042	0.917489	0.872042	0.866577	0.924877	0.87943	0.87943	0.825169	0.825169	0.886915	0.886915	0.247685	0.872042	0.854927	0.733074	0.842207	0.872042	0.854927	0.854927	0.643232	0.36019	0.951143	0.871982	0.951143	0.951143	0.951143	0.951143	0.951143	0.951027	0.951027	0.951143	0.951143	0.265431	0.951143	0.871982	0.553148	0.553148	0.553148
LT_macaque_MH049723.1_Laos-(_-S-Cox1)-Thanchomnang_18	0.705621	0.744797	0.744797	0.753039	0.753039	0.824305	0.824305	0.824305	0.861668	0.682453	0.846796	0.846796	0.892243	0.846796	0.890686	0.924877	0.87943	0.87943	0.849277	0.849277	0.861668	0.861668	0.332828	0.846796	0.854927	0.707828	0.81696	0.846796	0.82968	0.82968	0.617986	0.458227	0.925896	0.846735	0.925896	0.925896	0.925896	0.925896	0.925896	0.925781	0.925781	0.925896	0.925896	0.363468	0.925896	0.846735	0.553148	0.553148	0.553148
LT_macaque_MH049724.1_Laos-(_-S-Cox1)-Thanchomnang_18	0.676055	0.715231	0.715231	0.723472	0.723472	0.824305	0.824305	0.824305	0.861668	0.747467	0.797455	0.797455	0.842901	0.797455	0.908781	0.893631	0.848184	0.848184	0.867372	0.867372	0.861668	0.861668	0.290921	0.797455	0.805585	0.772842	0.767619	0.797455	0.780339	0.780339	0.636081	0.353039	0.876555	0.797394	0.876555	0.876555	0.876555	0.876555	0.876555	0.87644	0.87644	0.876555	0.876555	0.305199	0.876555	0.797394	0.618162	0.618162	0.618162
LT_macaque_MH049725.1_Laos-(_-S-Cox1)-Thanchomnang_18	0.699129	0.738306	0.738306	0.746547	0.746547	0.817814	0.817814	0.817814	0.813768	0.675962	0.846796	0.846796	0.892243	0.846796	0.848829	0.88302	0.87943	0.837573	0.890686	0.890686	0.813768	0.813768	0.308065	0.846796	0.854927	0.701336	0.81696	0.846796	0.82968	0.82968	0.570085	0.410327	0.925896	0.846735	0.925896	0.925896	0.925896	0.925896	0.925896	0.925781	0.925781	0.925896	0.925896	0.356976	0.925896	0.846735	0.546656	0.546656	0.546656
LT_macaque_MH049726.1_Laos-(_-S-Cox1)-Thanchomnang_18	0.744797	0.744797	0.744797	0.792215	0.792215	0.863482	0.863482	0.863482	0.900845	0.72163	0.846796	0.846796	0.892243	0.846796	0.890686	0.924877	0.87943	0.87943	0.849277	0.849277	0.900845	0.900845	0.372005	0.846796	0.854927	0.747004	0.81696	0.846796	0.82968	0.82968	0.657162	0.497404	0.925896	0.846735	0.925896	0.925896	0.925896	0.925896	0.925896	0.925781	0.925781	0.925896	0.925896	0.402644	0.925896	0.846735	0.592324	0.592324	0.592324
LT_macaque_MH049727.1_Laos-(_-S-Cox1)-Thanchomnang_18	0.74703	0.786206	0.786206	0.794447	0.794447	0.865714	0.865714	0.865714	0.861668	0.723862	0.846796	0.846796	0.892243	0.846796	0.848829	0.88302	0.87943	0.837573	0.890686	0.890686	0.861668	0.861668	0.308065	0.846796	0.854927	0.749236	0.81696	0.846796	0.82968	0.82968	0.617986	0.458227	0.925896	0.846735	0.925896	0.925896	0.925896	0.925896	0.925896	0.925781	0.925781	0.925896	0.925896	0.404876	0.925896	0.846735	0.594556	0.594556	0.594556
LT_macaque_MH049728.1_Laos-(_-S-Cox1)-Thanchomnang_18	0.772276	0.811452	0.811452	0.819694	0.819694	0.89096	0.89096	0.89096	0.886915	0.749108	0.872042	0.872042	0.917489	0.872042	0.874075	0.88302	0.87943	0.837573	0.915932	0.915932	0.886915	0.886915	0.280503	0.872042	0.854927	0.774483	0.842207	0.872042	0.854927	0.854927	0.643232	0.483473	0.951143	0.871982	0.951143	0.951143	0.951143	0.951143	0.951143	0.951027	0.951027	0.951143	0.951143	0.430123	0.951143	0.871982	0.594556	0.594556	0.594556
LT_macaque_MH049729.1_Laos-(_-S-Cox1)-Thanchomnang_18	0.742123	0.7813	0.7813	0.789541	0.789541	0.860808	0.860808	0.860808	0.898171	0.718956	0.846796	0.846796	0.892243	0.846796	0.85451	0.961379	0.915932	0.915932	0.813101	0.849277	0.898171	0.898171	0.422021	0.846796	0.854927	0.74433	0.81696	0.846796	0.82968	0.82968	0.688334	0.445215	0.88972	0.846735	0.88972	0.88972	0.88972	0.88972	0.88972	0.889605	0.889605	0.88972	0.88972	0.386958	0.88972	0.846735	0.627243	0.627243	0.627243
NC_028624.1_5381-6922-Strongyloides_stercoralis_PV001	0.90489	0.90489	0.90489	0.90489	0.90489	0.90489	0.90489	0.90489	0.863427	0.884424	0.243868	0.243868	0.289315	0.243868	0.583449	0.688281	0.69083	0.650105	0.70321	0.613478	0.863427	0.863427	0.880852	0.301504	0.472223	0.904947	0.243811	0.35669	0.426021	0.321378	0.862407	0.816892	0.247656	0.406087	0.338849	0.338849	0.290936	0.247656	0.290936	0.289276	0.296998	0.247656	0.247656	0.8595	0.247656	0.406087	0.914504	0.914504	0.914504
OM570197.1-Rhesus_macaque-Myanmar	0.705139	0.744315	0.744315	0.705139	0.705139	0.776405	0.776405	0.776405	0.800755	0.62154	0.817017	0.817017	0.862464	0.817017	0.860908	0.895099	0.849652	0.849652	0.819499	0.819499	0.800755	0.800755	0.401812	0.817017	0.825148	0.694332	0.81696	0.817017	0.799902	0.799902	0.617503	0.360873	0.896118	0.816957	0.896118	0.896118	0.896118	0.896118	0.896118	0.896003	0.896003	0.896118	0.896118	0.162331	0.896118	0.816957	0.579076	0.579076	0.579076
OM570198.1-Rhesus_macaque-Myanmar	0.705139	0.744315	0.744315	0.705139	0.705139	0.776405	0.776405	0.776405	0.800755	0.62154	0.817017	0.817017	0.862464	0.817017	0.860908	0.895099	0.849652	0.849652	0.819499	0.819499	0.800755	0.800755	0.401812	0.817017	0.825148	0.694332	0.81696	0.817017	0.799902	0.799902	0.617503	0.360873	0.896118	0.816957	0.896118	0.896118	0.896118	0.896118	0.896118	0.896003	0.896003	0.896118	0.896118	0.162331	0.896118	0.816957	0.579076	0.579076	0.579076
OM570199.1-Rhesus_macaque-Myanmar	0.705139	0.744315	0.744315	0.705139	0.705139	0.776405	0.776405	0.776405	0.800755	0.62154	0.817017	0.817017	0.862464	0.817017	0.860908	0.895099	0.849652	0.849652	0.819499	0.819499	0.800755	0.800755	0.401812	0.817017	0.825148	0.694332	0.81696	0.817017	0.799902	0.799902	0.617503	0.360873	0.896118	0.816957	0.896118	0.896118	0.896118	0.896118	0.896118	0.896003	0.896003	0.896118	0.896118	0.162331	0.896118	0.816957	0.579076	0.579076	0.579076
OM570200.1-Rhesus_macaque-Myanmar	0.705139	0.744315	0.744315	0.705139	0.705139	0.776405	0.776405	0.776405	0.800755	0.62154	0.817017	0.817017	0.862464	0.817017	0.860908	0.895099	0.849652	0.849652	0.819499	0.819499	0.800755	0.800755	0.459393	0.817017	0.825148	0.694332	0.81696	0.817017	0.799902	0.799902	0.617503	0.418454	0.896118	0.816957	0.896118	0.896118	0.896118	0.896118	0.896118	0.896003	0.896003	0.896118	0.896118	0.219912	0.896118	0.816957	0.579076	0.579076	0.579076
OM570201.1-Rhesus_macaque-Myanmar	0.705139	0.744315	0.744315	0.705139	0.705139	0.776405	0.776405	0.776405	0.800755	0.62154	0.817017	0.817017	0.862464	0.817017	0.860908	0.895099	0.849652	0.849652	0.819499	0.819499	0.800755	0.800755	0.401812	0.817017	0.825148	0.694332	0.81696	0.817017	0.799902	0.799902	0.617503	0.360873	0.896118	0.816957	0.896118	0.896118	0.896118	0.896118	0.896118	0.896003	0.896003	0.896118	0.896118	0.162331	0.896118	0.816957	0.579076	0.579076	0.579076
OM570202.1-Rhesus_macaque-Myanmar	0.705918	0.745095	0.745095	0.705918	0.705918	0.824305	0.824305	0.824305	0.848655	0.66944	0.813123	0.813123	0.813123	0.813123	0.906355	0.845757	0.845757	0.845757	0.864946	0.864946	0.848655	0.848655	0.30535	0.813123	0.821254	0.742233	0.813066	0.813123	0.796008	0.796008	0.665403	0.519922	0.892224	0.813063	0.892224	0.892224	0.892224	0.892224	0.892224	0.892108	0.892108	0.892224	0.892224	0.32138	0.892224	0.813063	0.579856	0.513687	0.513687
OM570203.1-Rhesus_macaque-Myanmar	0.705139	0.744315	0.744315	0.705139	0.705139	0.776405	0.776405	0.776405	0.800755	0.62154	0.817017	0.817017	0.862464	0.817017	0.860908	0.895099	0.849652	0.849652	0.819499	0.819499	0.800755	0.800755	0.401812	0.817017	0.825148	0.694332	0.81696	0.817017	0.799902	0.799902	0.617503	0.360873	0.896118	0.816957	0.896118	0.896118	0.896118	0.896118	0.896118	0.896003	0.896003	0.896118	0.896118	0.162331	0.896118	0.816957	0.579076	0.579076	0.579076
OM570204.1-Rhesus_macaque-Myanmar	0.657721	0.696897	0.696897	0.705139	0.705139	0.776405	0.776405	0.776405	0.800755	0.62154	0.817017	0.817017	0.862464	0.817017	0.860908	0.895099	0.849652	0.849652	0.819499	0.819499	0.800755	0.800755	0.354394	0.817017	0.825148	0.646914	0.81696	0.817017	0.799902	0.799902	0.570085	0.360873	0.896118	0.816957	0.896118	0.896118	0.896118	0.896118	0.896118	0.896003	0.896003	0.896118	0.896118	0.162331	0.896118	0.816957	0.579076	0.579076	0.579076
OM570205.1-Rhesus_macaque-Myanmar	0.705139	0.744315	0.744315	0.705139	0.705139	0.776405	0.776405	0.776405	0.800755	0.62154	0.817017	0.817017	0.862464	0.817017	0.860908	0.895099	0.849652	0.849652	0.819499	0.819499	0.800755	0.800755	0.401812	0.817017	0.825148	0.694332	0.81696	0.817017	0.799902	0.799902	0.617503	0.360873	0.896118	0.816957	0.896118	0.896118	0.896118	0.896118	0.896118	0.896003	0.896003	0.896118	0.896118	0.162331	0.896118	0.816957	0.579076	0.579076	0.579076
OM570206.1-Rhesus_macaque-Myanmar	0.705139	0.744315	0.744315	0.705139	0.705139	0.776405	0.776405	0.776405	0.800755	0.62154	0.817017	0.817017	0.862464	0.817017	0.860908	0.895099	0.849652	0.849652	0.819499	0.819499	0.800755	0.800755	0.401812	0.817017	0.825148	0.694332	0.81696	0.817017	0.799902	0.799902	0.617503	0.360873	0.896118	0.816957	0.896118	0.896118	0.896118	0.896118	0.896118	0.896003	0.896003	0.896118	0.896118	0.162331	0.896118	0.816957	0.579076	0.579076	0.579076
OM570207.1-Rhesus_macaque-Myanmar	0.586969	0.626145	0.626145	0.634387	0.634387	0.776405	0.776405	0.776405	0.800755	0.62154	0.817017	0.817017	0.862464	0.817017	0.860908	0.895099	0.849652	0.849652	0.819499	0.819499	0.800755	0.800755	0.370827	0.817017	0.825148	0.646914	0.81696	0.817017	0.799902	0.799902	0.640433	0.377306	0.896118	0.816957	0.896118	0.896118	0.896118	0.896118	0.896118	0.896003	0.896003	0.896118	0.896118	0.287864	0.896118	0.816957	0.59551	0.59551	0.59551
OM570208.1-Rhesus_macaque-Myanmar	0.657721	0.696897	0.696897	0.705139	0.705139	0.776405	0.776405	0.776405	0.800755	0.62154	0.817017	0.817017	0.862464	0.817017	0.860908	0.895099	0.849652	0.849652	0.819499	0.819499	0.800755	0.800755	0.300479	0.817017	0.825148	0.646914	0.81696	0.817017	0.799902	0.799902	0.570085	0.306958	0.896118	0.816957	0.896118	0.896118	0.896118	0.896118	0.896118	0.896003	0.896003	0.896118	0.896118	0.217516	0.896118	0.816957	0.525162	0.525162	0.525162
OM570209.1-Rhesus_macaque-Myanmar	0.657721	0.696897	0.696897	0.705139	0.705139	0.776405	0.776405	0.776405	0.800755	0.62154	0.817017	0.817017	0.862464	0.817017	0.860908	0.895099	0.849652	0.849652	0.819499	0.819499	0.800755	0.800755	0.35806	0.817017	0.825148	0.646914	0.81696	0.817017	0.799902	0.799902	0.570085	0.430241	0.896118	0.816957	0.896118	0.896118	0.896118	0.896118	0.896118	0.896003	0.896003	0.896118	0.896118	0.340799	0.896118	0.816957	0.525162	0.525162	0.525162
OM570210.1-Rhesus_macaque-Myanmar	0.657721	0.696897	0.696897	0.705139	0.705139	0.776405	0.776405	0.776405	0.800755	0.62154	0.817017	0.817017	0.862464	0.817017	0.860908	0.895099	0.849652	0.849652	0.819499	0.819499	0.800755	0.800755	0.300479	0.817017	0.825148	0.646914	0.81696	0.817017	0.799902	0.799902	0.570085	0.306958	0.896118	0.816957	0.896118	0.896118	0.896118	0.896118	0.896118	0.896003	0.896003	0.896118	0.896118	0.217516	0.896118	0.816957	0.525162	0.525162	0.525162
OM570211.1-Rhesus_macaque-Myanmar	0.657721	0.696897	0.696897	0.705139	0.705139	0.776405	0.776405	0.776405	0.800755	0.62154	0.817017	0.817017	0.862464	0.817017	0.860908	0.895099	0.849652	0.849652	0.819499	0.819499	0.800755	0.800755	0.300479	0.817017	0.825148	0.646914	0.81696	0.817017	0.799902	0.799902	0.570085	0.306958	0.896118	0.816957	0.896118	0.896118	0.896118	0.896118	0.896118	0.896003	0.896003	0.896118	0.896118	0.217516	0.896118	0.816957	0.525162	0.525162	0.525162
OM570212.1-Rhesus_macaque-Myanmar	0.705139	0.744315	0.744315	0.705139	0.705139	0.776405	0.776405	0.776405	0.800755	0.62154	0.817017	0.817017	0.862464	0.817017	0.860908	0.895099	0.849652	0.849652	0.819499	0.819499	0.800755	0.800755	0.38782	0.817017	0.825148	0.694332	0.81696	0.817017	0.799902	0.799902	0.617503	0.346881	0.896118	0.816957	0.896118	0.896118	0.896118	0.896118	0.896118	0.896003	0.896003	0.896118	0.896118	0.257439	0.896118	0.816957	0.565085	0.565085	0.565085
OM570213.1-Rhesus_macaque-Myanmar	0.682967	0.722144	0.722144	0.730385	0.730385	0.801651	0.801651	0.801651	0.826001	0.646786	0.842264	0.842264	0.887711	0.842264	0.886154	0.895099	0.849652	0.849652	0.844745	0.844745	0.826001	0.826001	0.343265	0.842264	0.825148	0.672161	0.842207	0.842264	0.825148	0.825148	0.66568	0.402552	0.921364	0.842203	0.921364	0.921364	0.921364	0.921364	0.921364	0.921249	0.921249	0.921364	0.921364	0.31311	0.921364	0.842203	0.59551	0.59551	0.59551
OM570214.1-Rhesus_macaque-Myanmar	0.657721	0.696897	0.696897	0.705139	0.705139	0.776405	0.776405	0.776405	0.800755	0.62154	0.817017	0.817017	0.862464	0.817017	0.860908	0.895099	0.849652	0.849652	0.819499	0.819499	0.800755	0.800755	0.370827	0.817017	0.825148	0.646914	0.81696	0.817017	0.799902	0.799902	0.640433	0.377306	0.896118	0.816957	0.896118	0.896118	0.896118	0.896118	0.896118	0.896003	0.896003	0.896118	0.896118	0.287864	0.896118	0.816957	0.59551	0.59551	0.59551
OM570215.1-Rhesus_macaque-Myanmar	0.778729	0.817906	0.817906	0.778729	0.778729	0.879562	0.879562	0.879562	0.820983	0.789712	0.842264	0.842264	0.887711	0.842264	0.868073	0.949696	0.904249	0.904249	0.868073	0.904249	0.820983	0.820983	0.639097	0.842264	0.825148	0.862504	0.842207	0.842264	0.825148	0.825148	0.731193	0.591839	0.843668	0.842203	0.843668	0.843668	0.843668	0.843668	0.843668	0.843552	0.843552	0.843668	0.843668	0.627227	0.843668	0.842203	0.713664	0.713664	0.713664
OM570216.1-Rhesus_macaque-Myanmar	0.706065	0.745242	0.745242	0.753483	0.753483	0.854316	0.854316	0.854316	0.795737	0.764465	0.817017	0.817017	0.862464	0.817017	0.842826	0.949696	0.904249	0.904249	0.842826	0.879003	0.795737	0.795737	0.513752	0.817017	0.825148	0.78984	0.81696	0.817017	0.799902	0.799902	0.658528	0.461103	0.818421	0.816957	0.818421	0.818421	0.818421	0.818421	0.818421	0.818306	0.818306	0.818421	0.818421	0.496491	0.818421	0.816957	0.665756	0.665756	0.665756
OM570217.1-Rhesus_macaque-Myanmar	0.706065	0.745242	0.745242	0.753483	0.753483	0.854316	0.854316	0.854316	0.795737	0.764465	0.817017	0.817017	0.862464	0.817017	0.842826	0.949696	0.904249	0.904249	0.842826	0.879003	0.795737	0.795737	0.56166	0.817017	0.825148	0.78984	0.81696	0.817017	0.799902	0.799902	0.658528	0.509011	0.818421	0.816957	0.818421	0.818421	0.818421	0.818421	0.818421	0.818306	0.818306	0.818421	0.818421	0.544399	0.818421	0.816957	0.713664	0.713664	0.713664
OM570218.1-Rhesus_macaque-Myanmar	0.735632	0.774808	0.774808	0.78305	0.78305	0.801878	0.801878	0.801878	0.743299	0.75172	0.817017	0.817017	0.862464	0.817017	0.824731	0.931601	0.886154	0.886154	0.824731	0.860908	0.743299	0.743299	0.558588	0.817017	0.825148	0.672388	0.81696	0.817017	0.799902	0.799902	0.692702	0.552858	0.818421	0.816957	0.818421	0.818421	0.818421	0.818421	0.818421	0.818306	0.818306	0.818421	0.818421	0.541327	0.818421	0.816957	0.600742	0.600742	0.600742
OM570219.1-Rhesus_macaque-Myanmar	0.753727	0.792903	0.792903	0.801145	0.801145	0.854316	0.854316	0.854316	0.795737	0.717546	0.817017	0.817017	0.862464	0.817017	0.842826	0.949696	0.904249	0.904249	0.842826	0.879003	0.795737	0.795737	0.524414	0.817017	0.825148	0.74292	0.81696	0.817017	0.799902	0.799902	0.658528	0.518684	0.818421	0.816957	0.818421	0.818421	0.818421	0.818421	0.818421	0.818306	0.818306	0.818421	0.818421	0.507153	0.818421	0.816957	0.618837	0.618837	0.618837
OM570220.1-Rhesus_macaque-Myanmar	0.753727	0.792903	0.792903	0.801145	0.801145	0.854316	0.854316	0.854316	0.795737	0.717546	0.817017	0.817017	0.862464	0.817017	0.7854	0.949696	0.904249	0.846822	0.7854	0.821576	0.795737	0.795737	0.524414	0.759591	0.767722	0.74292	0.81696	0.817017	0.742475	0.742475	0.658528	0.518684	0.818421	0.75953	0.760995	0.760995	0.760995	0.818421	0.760995	0.818306	0.818306	0.818421	0.818421	0.507153	0.818421	0.75953	0.618837	0.618837	0.618837
OM570221.1-Rhesus_macaque-Myanmar	0.753727	0.792903	0.792903	0.801145	0.801145	0.854316	0.854316	0.854316	0.795737	0.717546	0.817017	0.817017	0.862464	0.817017	0.842826	0.949696	0.904249	0.904249	0.842826	0.879003	0.795737	0.795737	0.524414	0.817017	0.825148	0.74292	0.81696	0.817017	0.799902	0.799902	0.658528	0.518684	0.818421	0.816957	0.818421	0.818421	0.818421	0.818421	0.818421	0.818306	0.818306	0.818421	0.818421	0.507153	0.818421	0.816957	0.618837	0.618837	0.618837
OM570560.1-Japanese_macaque-Japan-(Miyazaki)	0.697439	0.736616	0.736616	0.647983	0.647983	0.73116	0.73116	0.73116	0.772625	0.713231	0.835403	0.835403	0.835403	0.835403	0.878328	0.966811	0.966811	0.966811	0.836919	0.873095	0.772625	0.772625	0.543921	0.835403	0.807846	0.667582	0.835346	0.835403	0.835403	0.835403	0.730229	0.538958	0.878328	0.835343	0.878328	0.878328	0.878328	0.878328	0.878328	0.878212	0.878212	0.878328	0.878328	0.5476	0.878328	0.835343	0.12503	0.191202	0.191202
OM570561.1-Japanese_macaque-Japan-(Miyazaki)	0.679344	0.718521	0.718521	0.629888	0.629888	0.73116	0.73116	0.73116	0.772625	0.695136	0.835403	0.835403	0.835403	0.835403	0.860233	0.948716	0.948716	0.948716	0.818824	0.855	0.772625	0.772625	0.525826	0.835403	0.807846	0.649487	0.835346	0.835403	0.835403	0.835403	0.712134	0.520863	0.878328	0.835343	0.878328	0.878328	0.878328	0.878328	0.878328	0.878212	0.878212	0.878328	0.878328	0.529505	0.878328	0.835343	0.106935	0.173107	0.173107
OM570562.1-Japanese_macaque-Japan-(Miyazaki)	0.679344	0.718521	0.718521	0.629888	0.629888	0.73116	0.73116	0.73116	0.772625	0.695136	0.835403	0.835403	0.835403	0.835403	0.860233	0.948716	0.948716	0.948716	0.818824	0.855	0.772625	0.772625	0.525826	0.835403	0.807846	0.649487	0.835346	0.835403	0.835403	0.835403	0.712134	0.520863	0.878328	0.835343	0.878328	0.878328	0.878328	0.878328	0.878328	0.878212	0.878212	0.878328	0.878328	0.529505	0.878328	0.835343	0.106935	0.173107	0.173107
OM570563.1-Japanese_macaque-Japan-(Miyazaki)	0.679344	0.718521	0.718521	0.629888	0.629888	0.73116	0.73116	0.73116	0.772625	0.695136	0.835403	0.835403	0.835403	0.835403	0.860233	0.948716	0.948716	0.948716	0.818824	0.855	0.772625	0.772625	0.525826	0.835403	0.807846	0.649487	0.835346	0.835403	0.835403	0.835403	0.712134	0.520863	0.878328	0.835343	0.878328	0.878328	0.878328	0.878328	0.878328	0.878212	0.878212	0.878328	0.878328	0.529505	0.878328	0.835343	0.106935	0.173107	0.173107
OM570564.1-Japanese_macaque-Japan-(Miyazaki)	0.679344	0.718521	0.718521	0.629888	0.629888	0.73116	0.73116	0.73116	0.772625	0.695136	0.835403	0.835403	0.835403	0.835403	0.860233	0.948716	0.948716	0.948716	0.818824	0.855	0.772625	0.772625	0.525826	0.835403	0.807846	0.649487	0.835346	0.835403	0.835403	0.835403	0.712134	0.520863	0.878328	0.835343	0.878328	0.878328	0.878328	0.878328	0.878328	0.878212	0.878212	0.878328	0.878328	0.529505	0.878328	0.835343	0.126808	0.19298	0.19298
OM570565.1-Japanese_macaque-Japan-(Miyazaki)	0.631927	0.671103	0.671103	0.679344	0.679344	0.780616	0.780616	0.780616	0.822082	0.695136	0.835403	0.835403	0.835403	0.835403	0.860233	0.948716	0.948716	0.948716	0.818824	0.855	0.822082	0.822082	0.478408	0.835403	0.807846	0.602069	0.835346	0.835403	0.835403	0.835403	0.664716	0.570319	0.878328	0.835343	0.878328	0.878328	0.878328	0.878328	0.878328	0.878212	0.878212	0.878328	0.878328	0.578961	0.878328	0.835343	0.156391	0.222563	0.222563
OM570566.1-Japanese_macaque-Japan-(Miyazaki)	0.679344	0.718521	0.718521	0.629888	0.629888	0.73116	0.73116	0.73116	0.772625	0.695136	0.835403	0.835403	0.835403	0.835403	0.860233	0.948716	0.948716	0.948716	0.818824	0.855	0.772625	0.772625	0.525826	0.835403	0.807846	0.649487	0.835346	0.835403	0.835403	0.835403	0.712134	0.520863	0.878328	0.835343	0.878328	0.878328	0.878328	0.878328	0.878328	0.878212	0.878212	0.878328	0.878328	0.529505	0.878328	0.835343	0.106935	0.173107	0.173107
OM570567.1-Japanese_macaque-Japan-(Miyazaki)	0.679344	0.718521	0.718521	0.629888	0.629888	0.73116	0.73116	0.73116	0.772625	0.695136	0.835403	0.835403	0.835403	0.835403	0.860233	0.948716	0.948716	0.948716	0.818824	0.855	0.772625	0.772625	0.525826	0.835403	0.807846	0.649487	0.835346	0.835403	0.835403	0.835403	0.712134	0.520863	0.878328	0.835343	0.878328	0.878328	0.878328	0.878328	0.878328	0.878212	0.878212	0.878328	0.878328	0.529505	0.878328	0.835343	0.106935	0.173107	0.173107
OM570568.1-Japanese_macaque-Japan-(Miyazaki)	0.720753	0.75993	0.75993	0.671297	0.671297	0.772568	0.772568	0.772568	0.731105	0.736544	0.835403	0.835403	0.835403	0.835403	0.860233	0.948716	0.948716	0.948716	0.860233	0.896409	0.731105	0.731105	0.567235	0.835403	0.807846	0.690896	0.835346	0.835403	0.835403	0.835403	0.712134	0.520863	0.836807	0.835343	0.836807	0.836807	0.836807	0.836807	0.836807	0.836692	0.836692	0.836807	0.836807	0.570914	0.836807	0.835343	0.148343	0.214515	0.214515
OM570569.1-Japanese_macaque-Japan-(Miyazaki)	0.679344	0.718521	0.718521	0.629888	0.629888	0.73116	0.73116	0.73116	0.772625	0.695136	0.835403	0.835403	0.835403	0.835403	0.860233	0.948716	0.948716	0.948716	0.818824	0.855	0.772625	0.772625	0.525826	0.835403	0.807846	0.649487	0.835346	0.835403	0.835403	0.835403	0.712134	0.520863	0.878328	0.835343	0.878328	0.878328	0.878328	0.878328	0.878328	0.878212	0.878212	0.878328	0.878328	0.529505	0.878328	0.835343	0.106935	0.173107	0.173107
OM570570.1-Francois_lutung-Japan-Zoological-park-A	0.766705	0.805882	0.805882	0.717249	0.717249	0.768156	0.768156	0.768156	0.709577	0.715016	0.817017	0.817017	0.862464	0.817017	0.824731	0.879201	0.833754	0.833754	0.824731	0.860908	0.709577	0.709577	0.637471	0.817017	0.825148	0.735539	0.81696	0.817017	0.799902	0.799902	0.74012	0.503402	0.818421	0.816957	0.818421	0.818421	0.818421	0.818421	0.818421	0.818306	0.818306	0.818421	0.818421	0.589509	0.818421	0.816957	0.525315	0.525315	0.525315
OM570570.1-Red-shanked_Douc_Langur-Japan-Zoological-park-A	0.766705	0.805882	0.805882	0.717249	0.717249	0.768156	0.768156	0.768156	0.709577	0.715016	0.817017	0.817017	0.862464	0.817017	0.824731	0.879201	0.833754	0.833754	0.824731	0.860908	0.709577	0.709577	0.637471	0.817017	0.825148	0.735539	0.81696	0.817017	0.799902	0.799902	0.74012	0.503402	0.818421	0.816957	0.818421	0.818421	0.818421	0.818421	0.818421	0.818306	0.818306	0.818421	0.818421	0.589509	0.818421	0.816957	0.525315	0.525315	0.525315
OM570571.1-Orangutan-Japan-Zoological-park-B	0.617209	0.617209	0.617209	0.664627	0.664627	0.835955	0.835955	0.835955	0.777376	0.780278	0.817017	0.817017	0.862464	0.817017	0.824731	0.879201	0.833754	0.833754	0.824731	0.860908	0.777376	0.777376	0.706265	0.817017	0.825148	0.753383	0.81696	0.817017	0.799902	0.799902	0.731879	0.526332	0.818421	0.816957	0.818421	0.818421	0.818421	0.818421	0.818421	0.818306	0.818306	0.818421	0.818421	0.623302	0.818421	0.816957	0.6293	0.6293	0.6293
OM570572.1-Siamang-Japan-Zoological-park-B	0.783829	0.823006	0.823006	0.783829	0.783829	0.849778	0.849778	0.849778	0.791199	0.79962	0.862464	0.862464	0.862464	0.862464	0.870178	0.931601	0.931601	0.931601	0.870178	0.906355	0.791199	0.791199	0.554295	0.862464	0.870595	0.767706	0.862407	0.862464	0.845349	0.845349	0.78802	0.646205	0.863868	0.862404	0.863868	0.863868	0.863868	0.863868	0.863868	0.863753	0.863753	0.863868	0.863868	0.696256	0.863868	0.862404	0.539495	0.539495	0.539495
Pig-tailed_macaque-Thailand-MT479192.1-(_-S-Cox1)_Janwan_2020	0.657721	0.696897	0.696897	0.705139	0.705139	0.776405	0.776405	0.776405	0.813768	0.634553	0.846796	0.846796	0.892243	0.846796	0.890686	0.924877	0.87943	0.87943	0.849277	0.849277	0.813768	0.813768	0.345595	0.846796	0.854927	0.659927	0.81696	0.846796	0.82968	0.82968	0.640433	0.357392	0.925896	0.846735	0.925896	0.925896	0.925896	0.925896	0.925896	0.925781	0.925781	0.925896	0.925896	0.262632	0.925896	0.846735	0.575595	0.575595	0.575595
Pig-tailed_macaque-Thailand-MT479193.1-(_-S-Cox1)_Janwan_2020	0.705621	0.744797	0.744797	0.753039	0.753039	0.824305	0.824305	0.824305	0.861668	0.682453	0.797455	0.797455	0.842901	0.797455	0.890686	0.875536	0.830089	0.830089	0.849277	0.849277	0.861668	0.861668	0.225906	0.797455	0.805585	0.707828	0.767619	0.797455	0.780339	0.780339	0.617986	0.334944	0.876555	0.797394	0.876555	0.876555	0.876555	0.876555	0.876555	0.87644	0.87644	0.876555	0.876555	0.240185	0.876555	0.797394	0.553148	0.553148	0.553148
Pig-tailed_macaque-Thailand-MT479194.1-(_-S-Cox1)_Janwan_2020	0.657721	0.696897	0.696897	0.705139	0.705139	0.776405	0.776405	0.776405	0.813768	0.634553	0.846796	0.846796	0.892243	0.846796	0.890686	0.924877	0.87943	0.87943	0.849277	0.849277	0.813768	0.813768	0.345595	0.846796	0.854927	0.659927	0.81696	0.846796	0.82968	0.82968	0.640433	0.357392	0.925896	0.846735	0.925896	0.925896	0.925896	0.925896	0.925896	0.925781	0.925781	0.925896	0.925896	0.262632	0.925896	0.846735	0.575595	0.575595	0.575595
Pig-tailed_macaque-Thailand-MT479195.1-(_-S-Cox1)_Janwan_2020	0.730867	0.770044	0.770044	0.778285	0.778285	0.849552	0.849552	0.849552	0.886915	0.7077	0.822701	0.822701	0.868148	0.822701	0.915932	0.875536	0.830089	0.830089	0.874523	0.874523	0.886915	0.886915	0.268692	0.822701	0.805585	0.733074	0.792866	0.822701	0.805585	0.805585	0.71358	0.430538	0.901801	0.82264	0.901801	0.901801	0.901801	0.901801	0.901801	0.901686	0.901686	0.901801	0.901801	0.335779	0.901801	0.82264	0.623495	0.623495	0.623495
Pig-tailed_macaque-Thailand-MT479196.1-(_-S-Cox1)_Janwan_2020	0.74703	0.786206	0.786206	0.794447	0.794447	0.865714	0.865714	0.865714	0.861668	0.723862	0.797455	0.797455	0.842901	0.797455	0.890686	0.875536	0.830089	0.830089	0.890686	0.890686	0.861668	0.861668	0.337663	0.797455	0.805585	0.749236	0.767619	0.797455	0.780339	0.780339	0.688334	0.405292	0.876555	0.797394	0.876555	0.876555	0.876555	0.876555	0.876555	0.87644	0.87644	0.876555	0.876555	0.351941	0.876555	0.797394	0.664904	0.664904	0.664904
Pig-tailed_macaque-Thailand-MT479197.1-(_-S-Cox1)_Janwan_2020	0.730867	0.770044	0.770044	0.778285	0.778285	0.849552	0.849552	0.849552	0.886915	0.7077	0.822701	0.822701	0.868148	0.822701	0.915932	0.875536	0.830089	0.830089	0.874523	0.874523	0.886915	0.886915	0.198344	0.822701	0.805585	0.733074	0.792866	0.822701	0.805585	0.805585	0.643232	0.425892	0.901801	0.82264	0.901801	0.901801	0.901801	0.901801	0.901801	0.901686	0.901686	0.901801	0.901801	0.331133	0.901801	0.82264	0.553148	0.553148	0.553148
Pig-tailed_macaque-Thailand-MT479198.1-(_-S-Cox1)_Janwan_2020	0.705621	0.744797	0.744797	0.753039	0.753039	0.824305	0.824305	0.824305	0.861668	0.682453	0.797455	0.797455	0.842901	0.797455	0.890686	0.875536	0.830089	0.830089	0.849277	0.849277	0.861668	0.861668	0.225906	0.797455	0.805585	0.707828	0.767619	0.797455	0.780339	0.780339	0.617986	0.334944	0.876555	0.797394	0.876555	0.876555	0.876555	0.876555	0.876555	0.87644	0.87644	0.876555	0.876555	0.240185	0.876555	0.797394	0.553148	0.553148	0.553148
Pig-tailed_macaque-Thailand-MT479199.1-(_-S-Cox1)_Janwan_2020	0.730867	0.770044	0.770044	0.778285	0.778285	0.849552	0.849552	0.849552	0.886915	0.7077	0.822701	0.822701	0.868148	0.822701	0.915932	0.875536	0.830089	0.830089	0.874523	0.874523	0.886915	0.886915	0.198344	0.822701	0.805585	0.733074	0.792866	0.822701	0.805585	0.805585	0.643232	0.36019	0.901801	0.82264	0.901801	0.901801	0.901801	0.901801	0.901801	0.901686	0.901686	0.901801	0.901801	0.265431	0.901801	0.82264	0.553148	0.553148	0.553148
Pig-tailed_macaque-Thailand-MT479200.1-(_-S-Cox1)_Janwan_2020	0.705621	0.744797	0.744797	0.753039	0.753039	0.824305	0.824305	0.824305	0.861668	0.682453	0.797455	0.797455	0.842901	0.797455	0.890686	0.875536	0.830089	0.830089	0.849277	0.849277	0.861668	0.861668	0.296254	0.797455	0.805585	0.707828	0.767619	0.797455	0.780339	0.780339	0.688334	0.405292	0.876555	0.797394	0.876555	0.876555	0.876555	0.876555	0.876555	0.87644	0.87644	0.876555	0.876555	0.310533	0.876555	0.797394	0.623495	0.623495	0.623495
Pig-tailed_macaque-Thailand-MT479201.1-(_-S-Cox1)_Janwan_2020	0.730867	0.770044	0.770044	0.778285	0.778285	0.849552	0.849552	0.849552	0.886915	0.7077	0.822701	0.822701	0.868148	0.822701	0.915932	0.875536	0.830089	0.830089	0.874523	0.874523	0.886915	0.886915	0.198344	0.822701	0.805585	0.733074	0.792866	0.822701	0.805585	0.805585	0.643232	0.425892	0.901801	0.82264	0.901801	0.901801	0.901801	0.901801	0.901801	0.901686	0.901686	0.901801	0.901801	0.331133	0.901801	0.82264	0.553148	0.553148	0.553148
Pig-tailed_macaque-Thailand-MT479202.1-(_-S-Cox1)_Janwan_2020	0.730867	0.770044	0.770044	0.778285	0.778285	0.849552	0.849552	0.849552	0.886915	0.7077	0.822701	0.822701	0.868148	0.822701	0.915932	0.875536	0.830089	0.830089	0.874523	0.874523	0.886915	0.886915	0.198344	0.822701	0.805585	0.733074	0.792866	0.822701	0.805585	0.805585	0.643232	0.425892	0.901801	0.82264	0.901801	0.901801	0.901801	0.901801	0.901801	0.901686	0.901686	0.901801	0.901801	0.331133	0.901801	0.82264	0.553148	0.553148	0.553148
Pig-tailed_macaque-Thailand-MT479203.1-(_-S-Cox1)_Janwan_2020	0.730867	0.770044	0.770044	0.778285	0.778285	0.849552	0.849552	0.849552	0.886915	0.7077	0.822701	0.822701	0.868148	0.822701	0.915932	0.875536	0.830089	0.830089	0.874523	0.874523	0.886915	0.886915	0.198344	0.822701	0.805585	0.733074	0.792866	0.822701	0.805585	0.805585	0.643232	0.425892	0.901801	0.82264	0.901801	0.901801	0.901801	0.901801	0.901801	0.901686	0.901686	0.901801	0.901801	0.331133	0.901801	0.82264	0.553148	0.553148	0.553148
Pig-tailed_macaque-Thailand-MT479204.1-(_-S-Cox1)_Janwan_2020	0.748962	0.788139	0.788139	0.79638	0.79638	0.828595	0.828595	0.828595	0.865958	0.725795	0.872042	0.872042	0.917489	0.872042	0.884672	0.942972	0.897525	0.897525	0.843264	0.843264	0.865958	0.865958	0.336128	0.872042	0.854927	0.751169	0.842207	0.872042	0.854927	0.854927	0.731675	0.448633	0.951143	0.871982	0.951143	0.951143	0.951143	0.951143	0.951143	0.951027	0.951027	0.951143	0.951143	0.353874	0.951143	0.871982	0.641591	0.641591	0.641591
Pig-tailed_macaque-Thailand-MT479205.1-(_-S-Cox1)_Janwan_2020	0.683747	0.722923	0.722923	0.731165	0.731165	0.849552	0.849552	0.849552	0.886915	0.7077	0.868148	0.868148	0.868148	0.868148	0.961379	0.875536	0.875536	0.875536	0.91997	0.91997	0.886915	0.886915	0.151224	0.868148	0.851032	0.733074	0.838313	0.868148	0.851032	0.851032	0.643232	0.405637	0.947248	0.868087	0.947248	0.947248	0.947248	0.947248	0.947248	0.947133	0.947133	0.947248	0.947248	0.310878	0.947248	0.868087	0.506027	0.506027	0.506027
Pig-tailed_macaque-Thailand-MT479206.1-(_-S-Cox1)_Janwan_2020	0.657721	0.696897	0.696897	0.705139	0.705139	0.776405	0.776405	0.776405	0.813768	0.634553	0.846796	0.846796	0.892243	0.846796	0.890686	0.924877	0.87943	0.87943	0.849277	0.849277	0.813768	0.813768	0.345595	0.846796	0.854927	0.659927	0.81696	0.846796	0.82968	0.82968	0.640433	0.357392	0.925896	0.846735	0.925896	0.925896	0.925896	0.925896	0.925896	0.925781	0.925781	0.925896	0.925896	0.262632	0.925896	0.846735	0.575595	0.575595	0.575595
Pig-tailed_macaque-Thailand-MT479207.1-(_-S-Cox1)_Janwan_2020	0.657721	0.696897	0.696897	0.705139	0.705139	0.776405	0.776405	0.776405	0.813768	0.634553	0.846796	0.846796	0.892243	0.846796	0.890686	0.924877	0.87943	0.87943	0.849277	0.849277	0.813768	0.813768	0.345595	0.846796	0.854927	0.659927	0.81696	0.846796	0.82968	0.82968	0.640433	0.357392	0.925896	0.846735	0.925896	0.925896	0.925896	0.925896	0.925896	0.925781	0.925781	0.925896	0.925896	0.262632	0.925896	0.846735	0.575595	0.575595	0.575595
Pig-tailed_macaque-Thailand-MT479208.1-(_-S-Cox1)_Janwan_2020	0.657721	0.696897	0.696897	0.705139	0.705139	0.776405	0.776405	0.776405	0.813768	0.634553	0.846796	0.846796	0.892243	0.846796	0.890686	0.924877	0.87943	0.87943	0.849277	0.849277	0.813768	0.813768	0.345595	0.846796	0.854927	0.659927	0.81696	0.846796	0.82968	0.82968	0.640433	0.357392	0.925896	0.846735	0.925896	0.925896	0.925896	0.925896	0.925896	0.925781	0.925781	0.925896	0.925896	0.262632	0.925896	0.846735	0.575595	0.575595	0.575595
Pig-tailed_macaque-Thailand-MT479209.1-(_-S-Cox1)_Janwan_2020	0.6585	0.697677	0.697677	0.705918	0.705918	0.824305	0.824305	0.824305	0.861668	0.682453	0.842901	0.842901	0.842901	0.842901	0.936133	0.875536	0.875536	0.875536	0.894724	0.894724	0.861668	0.861668	0.112614	0.842901	0.851032	0.707828	0.813066	0.842901	0.825786	0.825786	0.617986	0.446093	0.922002	0.842841	0.922002	0.922002	0.922002	0.922002	0.922002	0.921887	0.921887	0.922002	0.922002	0.351334	0.922002	0.842841	0.506027	0.506027	0.506027
Pig-tailed_macaque-Thailand-MT479210.1-(_-S-Cox1)_Janwan_2020	0.657721	0.696897	0.696897	0.705139	0.705139	0.776405	0.776405	0.776405	0.813768	0.634553	0.846796	0.846796	0.892243	0.846796	0.890686	0.924877	0.87943	0.87943	0.849277	0.849277	0.813768	0.813768	0.275248	0.846796	0.854927	0.659927	0.81696	0.846796	0.82968	0.82968	0.570085	0.352746	0.925896	0.846735	0.925896	0.925896	0.925896	0.925896	0.925896	0.925781	0.925781	0.925896	0.925896	0.257987	0.925896	0.846735	0.505247	0.439078	0.439078
Pig-tailed_macaque-Thailand-MT479211.1-(_-S-Cox1)_Janwan_2020	0.730867	0.770044	0.770044	0.778285	0.778285	0.849552	0.849552	0.849552	0.886915	0.7077	0.822701	0.822701	0.868148	0.822701	0.915932	0.875536	0.830089	0.830089	0.874523	0.874523	0.886915	0.886915	0.198344	0.822701	0.805585	0.733074	0.792866	0.822701	0.805585	0.805585	0.643232	0.36019	0.901801	0.82264	0.901801	0.901801	0.901801	0.901801	0.901801	0.901686	0.901686	0.901801	0.901801	0.265431	0.901801	0.82264	0.553148	0.553148	0.553148
Pig-tailed_macaque-Thailand-MT479212.1-(_-S-Cox1)_Janwan_2020	0.683747	0.722923	0.722923	0.731165	0.731165	0.849552	0.849552	0.849552	0.886915	0.7077	0.868148	0.868148	0.868148	0.868148	0.961379	0.875536	0.875536	0.875536	0.91997	0.91997	0.886915	0.886915	0.0850517	0.868148	0.851032	0.733074	0.838313	0.868148	0.851032	0.851032	0.643232	0.471339	0.947248	0.868087	0.947248	0.947248	0.947248	0.947248	0.947248	0.947133	0.947133	0.947248	0.947248	0.37658	0.947248	0.868087	0.506027	0.506027	0.506027
Pig-tailed_macaque-Thailand-MT479213.1-(_-S-Cox1)_Janwan_2020	0.683747	0.722923	0.722923	0.731165	0.731165	0.849552	0.849552	0.849552	0.886915	0.7077	0.868148	0.868148	0.868148	0.868148	0.961379	0.875536	0.875536	0.875536	0.91997	0.91997	0.886915	0.886915	0.0850517	0.868148	0.851032	0.733074	0.838313	0.868148	0.851032	0.851032	0.643232	0.471339	0.947248	0.868087	0.947248	0.947248	0.947248	0.947248	0.947248	0.947133	0.947133	0.947248	0.947248	0.37658	0.947248	0.868087	0.506027	0.506027	0.506027
Pig-tailed_macaque-Thailand-MT479214.1-(_-S-Cox1)_Janwan_2020	0.730867	0.770044	0.770044	0.778285	0.778285	0.849552	0.849552	0.849552	0.886915	0.7077	0.822701	0.822701	0.868148	0.822701	0.915932	0.875536	0.830089	0.830089	0.874523	0.874523	0.886915	0.886915	0.198344	0.822701	0.805585	0.733074	0.792866	0.822701	0.805585	0.805585	0.643232	0.36019	0.901801	0.82264	0.901801	0.901801	0.901801	0.901801	0.901801	0.901686	0.901686	0.901801	0.901801	0.265431	0.901801	0.82264	0.553148	0.553148	0.553148
Vervet_monkey_1_-_97.7%_~_MN076442.1	0.633901	0.673077	0.673077	0.681318	0.681318	0.657648	0.60866	0.60866	0.635257	0.541472	0.846557	0.846557	0.846557	0.846557	0.811286	0.88884	0.88884	0.88884	0.811286	0.811286	0.635257	0.635257	0.760397	0.846557	0.854687	0.622447	0.835067	0.846557	0.829441	0.829441	0.463872	0.787936	0.846496	0.846496	0.846496	0.846496	0.846496	0.846496	0.846496	0.821414	0.821414	0.846496	0.846496	0.782569	0.846496	0.846496	0.702922	0.702922	0.702922
Vervet_monkey_1_-_98.6%_~_MN076442.1	0.643538	0.682715	0.682715	0.690956	0.690956	0.709009	0.660021	0.660021	0.686618	0.540565	0.898864	0.898864	0.898864	0.898864	0.863593	0.88884	0.88884	0.88884	0.863593	0.863593	0.686618	0.686618	0.63778	0.898864	0.906995	0.590348	0.887375	0.898864	0.881749	0.881749	0.335078	0.617419	0.898804	0.898804	0.898804	0.898804	0.898804	0.898804	0.898804	0.873721	0.873721	0.898804	0.898804	0.612052	0.898804	0.898804	0.69452	0.69452	0.69452
Vervet_monkey_11_-_94.5%_~_LC085501	0.633901	0.673077	0.673077	0.681318	0.681318	0.657648	0.60866	0.60866	0.635257	0.541472	0.846557	0.846557	0.846557	0.846557	0.811286	0.88884	0.88884	0.88884	0.811286	0.811286	0.635257	0.635257	0.760397	0.846557	0.854687	0.622447	0.835067	0.846557	0.829441	0.829441	0.463872	0.787936	0.846496	0.846496	0.846496	0.846496	0.846496	0.846496	0.846496	0.821414	0.821414	0.846496	0.846496	0.782569	0.846496	0.846496	0.702922	0.702922	0.702922
Vervet_monkey_12_-_94.5%_~_LC085501	0.633901	0.673077	0.673077	0.681318	0.681318	0.657648	0.60866	0.60866	0.635257	0.541472	0.846557	0.846557	0.846557	0.846557	0.811286	0.88884	0.88884	0.88884	0.811286	0.811286	0.635257	0.635257	0.760397	0.846557	0.854687	0.622447	0.835067	0.846557	0.829441	0.829441	0.463872	0.787936	0.846496	0.846496	0.846496	0.846496	0.846496	0.846496	0.846496	0.821414	0.821414	0.846496	0.846496	0.782569	0.846496	0.846496	0.702922	0.702922	0.702922
Vervet_monkey_13_-_94.5%_~_LC085501	0.633901	0.673077	0.673077	0.681318	0.681318	0.657648	0.60866	0.60866	0.635257	0.541472	0.846557	0.846557	0.846557	0.846557	0.811286	0.88884	0.88884	0.88884	0.811286	0.811286	0.635257	0.635257	0.760397	0.846557	0.854687	0.622447	0.835067	0.846557	0.829441	0.829441	0.463872	0.787936	0.846496	0.846496	0.846496	0.846496	0.846496	0.846496	0.846496	0.821414	0.821414	0.846496	0.846496	0.782569	0.846496	0.846496	0.702922	0.702922	0.702922
Vervet_monkey_13_-_96.3%_~_LC085503	0.586	0.625177	0.625177	0.633418	0.633418	0.651472	0.602483	0.602483	0.62908	0.483027	0.898864	0.898864	0.898864	0.898864	0.863593	0.88884	0.88884	0.88884	0.863593	0.863593	0.62908	0.62908	0.63778	0.898864	0.906995	0.532811	0.887375	0.898864	0.881749	0.881749	0.335078	0.617419	0.898804	0.898804	0.898804	0.898804	0.898804	0.898804	0.898804	0.873721	0.873721	0.898804	0.898804	0.612052	0.898804	0.898804	0.636982	0.636982	0.636982
Vervet_monkey_14_-_94.5%_~_LC085501	0.633901	0.673077	0.673077	0.681318	0.681318	0.657648	0.60866	0.60866	0.635257	0.541472	0.846557	0.846557	0.846557	0.846557	0.811286	0.88884	0.88884	0.88884	0.811286	0.811286	0.635257	0.635257	0.760397	0.846557	0.854687	0.622447	0.835067	0.846557	0.829441	0.829441	0.463872	0.787936	0.846496	0.846496	0.846496	0.846496	0.846496	0.846496	0.846496	0.821414	0.821414	0.846496	0.846496	0.782569	0.846496	0.846496	0.702922	0.702922	0.702922
Vervet_monkey_15_-_94.5%_~_LC085501	0.633901	0.673077	0.673077	0.681318	0.681318	0.657648	0.60866	0.60866	0.635257	0.541472	0.846557	0.846557	0.846557	0.846557	0.811286	0.88884	0.88884	0.88884	0.811286	0.811286	0.635257	0.635257	0.760397	0.846557	0.854687	0.622447	0.835067	0.846557	0.829441	0.829441	0.463872	0.787936	0.846496	0.846496	0.846496	0.846496	0.846496	0.846496	0.846496	0.821414	0.821414	0.846496	0.846496	0.782569	0.846496	0.846496	0.702922	0.702922	0.702922
Vervet_monkey_15_-_96.3%_~_LC085503	0.586	0.625177	0.625177	0.633418	0.633418	0.651472	0.602483	0.602483	0.62908	0.483027	0.898864	0.898864	0.898864	0.898864	0.863593	0.88884	0.88884	0.88884	0.863593	0.863593	0.62908	0.62908	0.63778	0.898864	0.906995	0.532811	0.887375	0.898864	0.881749	0.881749	0.335078	0.617419	0.898804	0.898804	0.898804	0.898804	0.898804	0.898804	0.898804	0.873721	0.873721	0.898804	0.898804	0.612052	0.898804	0.898804	0.636982	0.636982	0.636982
Vervet_monkey_16_-_94.5%_~_LC085501	0.633901	0.673077	0.673077	0.681318	0.681318	0.657648	0.60866	0.60866	0.635257	0.541472	0.846557	0.846557	0.846557	0.846557	0.811286	0.88884	0.88884	0.88884	0.811286	0.811286	0.635257	0.635257	0.760397	0.846557	0.854687	0.622447	0.835067	0.846557	0.829441	0.829441	0.463872	0.787936	0.846496	0.846496	0.846496	0.846496	0.846496	0.846496	0.846496	0.821414	0.821414	0.846496	0.846496	0.782569	0.846496	0.846496	0.702922	0.702922	0.702922
Vervet_monkey_17_-_94.5%_~_LC085501	0.633901	0.673077	0.673077	0.681318	0.681318	0.657648	0.60866	0.60866	0.635257	0.541472	0.846557	0.846557	0.846557	0.846557	0.811286	0.88884	0.88884	0.88884	0.811286	0.811286	0.635257	0.635257	0.760397	0.846557	0.854687	0.622447	0.835067	0.846557	0.829441	0.829441	0.463872	0.787936	0.846496	0.846496	0.846496	0.846496	0.846496	0.846496	0.846496	0.821414	0.821414	0.846496	0.846496	0.782569	0.846496	0.846496	0.702922	0.702922	0.702922
Vervet_monkey_17_-_96.3%_~_LC085501	0.586	0.625177	0.625177	0.633418	0.633418	0.609748	0.560759	0.560759	0.587357	0.441303	0.898864	0.898864	0.898864	0.898864	0.863593	0.88884	0.88884	0.88884	0.863593	0.863593	0.587357	0.587357	0.63778	0.898864	0.906995	0.574547	0.887375	0.898864	0.881749	0.881749	0.293354	0.617419	0.898804	0.898804	0.898804	0.898804	0.898804	0.898804	0.898804	0.873721	0.873721	0.898804	0.898804	0.612052	0.898804	0.898804	0.636982	0.636982	0.636982
Vervet_monkey_17_-_96.3%_~_LC085503	0.586	0.625177	0.625177	0.633418	0.633418	0.651472	0.602483	0.602483	0.62908	0.483027	0.898864	0.898864	0.898864	0.898864	0.863593	0.88884	0.88884	0.88884	0.863593	0.863593	0.62908	0.62908	0.63778	0.898864	0.906995	0.532811	0.887375	0.898864	0.881749	0.881749	0.335078	0.617419	0.898804	0.898804	0.898804	0.898804	0.898804	0.898804	0.898804	0.873721	0.873721	0.898804	0.898804	0.612052	0.898804	0.898804	0.636982	0.636982	0.636982
Vervet_monkey_18_-_94.5%_~_LC085501	0.633901	0.673077	0.673077	0.681318	0.681318	0.657648	0.60866	0.60866	0.635257	0.541472	0.846557	0.846557	0.846557	0.846557	0.811286	0.88884	0.88884	0.88884	0.811286	0.811286	0.635257	0.635257	0.760397	0.846557	0.854687	0.622447	0.835067	0.846557	0.829441	0.829441	0.463872	0.787936	0.846496	0.846496	0.846496	0.846496	0.846496	0.846496	0.846496	0.821414	0.821414	0.846496	0.846496	0.782569	0.846496	0.846496	0.702922	0.702922	0.702922
Vervet_monkey_19_-_94.5%_~_LC085501	0.633901	0.673077	0.673077	0.681318	0.681318	0.657648	0.60866	0.60866	0.635257	0.541472	0.846557	0.846557	0.846557	0.846557	0.811286	0.88884	0.88884	0.88884	0.811286	0.811286	0.635257	0.635257	0.760397	0.846557	0.854687	0.622447	0.835067	0.846557	0.829441	0.829441	0.463872	0.787936	0.846496	0.846496	0.846496	0.846496	0.846496	0.846496	0.846496	0.821414	0.821414	0.846496	0.846496	0.782569	0.846496	0.846496	0.702922	0.702922	0.702922
Vervet_monkey_19_-_94.9%_~_LC085501	0.633901	0.673077	0.673077	0.681318	0.681318	0.657648	0.60866	0.60866	0.635257	0.541472	0.846557	0.846557	0.846557	0.846557	0.811286	0.88884	0.88884	0.88884	0.811286	0.811286	0.635257	0.635257	0.760397	0.846557	0.854687	0.622447	0.835067	0.846557	0.829441	0.829441	0.463872	0.787936	0.846496	0.846496	0.846496	0.846496	0.846496	0.846496	0.846496	0.821414	0.821414	0.846496	0.846496	0.782569	0.846496	0.846496	0.702922	0.702922	0.702922
Vervet_monkey_2_-_94.5%_~_LC085501	0.633901	0.673077	0.673077	0.681318	0.681318	0.657648	0.60866	0.60866	0.635257	0.541472	0.846557	0.846557	0.846557	0.846557	0.811286	0.88884	0.88884	0.88884	0.811286	0.811286	0.635257	0.635257	0.760397	0.846557	0.854687	0.622447	0.835067	0.846557	0.829441	0.829441	0.463872	0.787936	0.846496	0.846496	0.846496	0.846496	0.846496	0.846496	0.846496	0.821414	0.821414	0.846496	0.846496	0.782569	0.846496	0.846496	0.702922	0.702922	0.702922
Vervet_monkey_20_-_94.5%_~_LC085501	0.633901	0.673077	0.673077	0.681318	0.681318	0.657648	0.60866	0.60866	0.635257	0.541472	0.846557	0.846557	0.846557	0.846557	0.811286	0.88884	0.88884	0.88884	0.811286	0.811286	0.635257	0.635257	0.760397	0.846557	0.854687	0.622447	0.835067	0.846557	0.829441	0.829441	0.463872	0.787936	0.846496	0.846496	0.846496	0.846496	0.846496	0.846496	0.846496	0.821414	0.821414	0.846496	0.846496	0.782569	0.846496	0.846496	0.702922	0.702922	0.702922
Vervet_monkey_20_-_94.9%_~_LC085501	0.633901	0.673077	0.673077	0.681318	0.681318	0.657648	0.60866	0.60866	0.635257	0.541472	0.846557	0.846557	0.846557	0.846557	0.811286	0.88884	0.88884	0.88884	0.811286	0.811286	0.635257	0.635257	0.760397	0.846557	0.854687	0.622447	0.835067	0.846557	0.829441	0.829441	0.463872	0.787936	0.846496	0.846496	0.846496	0.846496	0.846496	0.846496	0.846496	0.821414	0.821414	0.846496	0.846496	0.782569	0.846496	0.846496	0.702922	0.702922	0.702922
Vervet_monkey_21_-_94.5%_~_LC085501	0.633901	0.673077	0.673077	0.681318	0.681318	0.657648	0.60866	0.60866	0.635257	0.541472	0.846557	0.846557	0.846557	0.846557	0.811286	0.88884	0.88884	0.88884	0.811286	0.811286	0.635257	0.635257	0.760397	0.846557	0.854687	0.622447	0.835067	0.846557	0.829441	0.829441	0.463872	0.787936	0.846496	0.846496	0.846496	0.846496	0.846496	0.846496	0.846496	0.821414	0.821414	0.846496	0.846496	0.782569	0.846496	0.846496	0.702922	0.702922	0.702922
Vervet_monkey_22_-_94.5%_~_LC085501	0.633901	0.673077	0.673077	0.681318	0.681318	0.657648	0.60866	0.60866	0.635257	0.541472	0.846557	0.846557	0.846557	0.846557	0.811286	0.88884	0.88884	0.88884	0.811286	0.811286	0.635257	0.635257	0.760397	0.846557	0.854687	0.622447	0.835067	0.846557	0.829441	0.829441	0.463872	0.787936	0.846496	0.846496	0.846496	0.846496	0.846496	0.846496	0.846496	0.821414	0.821414	0.846496	0.846496	0.782569	0.846496	0.846496	0.702922	0.702922	0.702922
Vervet_monkey_23_-_94.5%_~_LC085501	0.633901	0.673077	0.673077	0.681318	0.681318	0.657648	0.60866	0.60866	0.635257	0.541472	0.846557	0.846557	0.846557	0.846557	0.811286	0.88884	0.88884	0.88884	0.811286	0.811286	0.635257	0.635257	0.760397	0.846557	0.854687	0.622447	0.835067	0.846557	0.829441	0.829441	0.463872	0.787936	0.846496	0.846496	0.846496	0.846496	0.846496	0.846496	0.846496	0.821414	0.821414	0.846496	0.846496	0.782569	0.846496	0.846496	0.702922	0.702922	0.702922
Vervet_monkey_23_-_96.3%_~_LC085501	0.586	0.625177	0.625177	0.633418	0.633418	0.609748	0.560759	0.560759	0.587357	0.441303	0.898864	0.898864	0.898864	0.898864	0.863593	0.88884	0.88884	0.88884	0.863593	0.863593	0.587357	0.587357	0.63778	0.898864	0.906995	0.574547	0.887375	0.898864	0.881749	0.881749	0.293354	0.617419	0.898804	0.898804	0.898804	0.898804	0.898804	0.898804	0.898804	0.873721	0.873721	0.898804	0.898804	0.612052	0.898804	0.898804	0.636982	0.636982	0.636982
Vervet_monkey_24_-_94.5%_~_LC085501	0.633901	0.673077	0.673077	0.681318	0.681318	0.657648	0.60866	0.60866	0.635257	0.541472	0.846557	0.846557	0.846557	0.846557	0.811286	0.88884	0.88884	0.88884	0.811286	0.811286	0.635257	0.635257	0.760397	0.846557	0.854687	0.622447	0.835067	0.846557	0.829441	0.829441	0.463872	0.787936	0.846496	0.846496	0.846496	0.846496	0.846496	0.846496	0.846496	0.821414	0.821414	0.846496	0.846496	0.782569	0.846496	0.846496	0.702922	0.702922	0.702922
Vervet_monkey_25_-_94.5%_~_LC085501	0.633901	0.673077	0.673077	0.681318	0.681318	0.657648	0.60866	0.60866	0.635257	0.541472	0.846557	0.846557	0.846557	0.846557	0.811286	0.88884	0.88884	0.88884	0.811286	0.811286	0.635257	0.635257	0.760397	0.846557	0.854687	0.622447	0.835067	0.846557	0.829441	0.829441	0.463872	0.787936	0.846496	0.846496	0.846496	0.846496	0.846496	0.846496	0.846496	0.821414	0.821414	0.846496	0.846496	0.782569	0.846496	0.846496	0.702922	0.702922	0.702922
Vervet_monkey_25_-_94.9%_~_LC085501	0.633901	0.673077	0.673077	0.681318	0.681318	0.657648	0.60866	0.60866	0.635257	0.541472	0.846557	0.846557	0.846557	0.846557	0.811286	0.88884	0.88884	0.88884	0.811286	0.811286	0.635257	0.635257	0.760397	0.846557	0.854687	0.622447	0.835067	0.846557	0.829441	0.829441	0.463872	0.787936	0.846496	0.846496	0.846496	0.846496	0.846496	0.846496	0.846496	0.821414	0.821414	0.846496	0.846496	0.782569	0.846496	0.846496	0.702922	0.702922	0.702922
Vervet_monkey_25_-_95.4%_~_LC085501	0.633901	0.673077	0.673077	0.681318	0.681318	0.657648	0.60866	0.60866	0.635257	0.541472	0.846557	0.846557	0.846557	0.846557	0.811286	0.88884	0.88884	0.88884	0.811286	0.811286	0.635257	0.635257	0.690049	0.846557	0.854687	0.622447	0.835067	0.846557	0.829441	0.829441	0.393524	0.717588	0.846496	0.846496	0.846496	0.846496	0.846496	0.846496	0.846496	0.821414	0.821414	0.846496	0.846496	0.712221	0.846496	0.846496	0.632575	0.632575	0.632575
Vervet_monkey_26_-_94.5%_~_LC085501	0.633901	0.673077	0.673077	0.681318	0.681318	0.657648	0.60866	0.60866	0.635257	0.541472	0.846557	0.846557	0.846557	0.846557	0.811286	0.88884	0.88884	0.88884	0.811286	0.811286	0.635257	0.635257	0.760397	0.846557	0.854687	0.622447	0.835067	0.846557	0.829441	0.829441	0.463872	0.787936	0.846496	0.846496	0.846496	0.846496	0.846496	0.846496	0.846496	0.821414	0.821414	0.846496	0.846496	0.782569	0.846496	0.846496	0.702922	0.702922	0.702922
Vervet_monkey_26_-_94.9%_~_LC085501	0.633901	0.673077	0.673077	0.681318	0.681318	0.657648	0.60866	0.60866	0.635257	0.541472	0.846557	0.846557	0.846557	0.846557	0.811286	0.88884	0.88884	0.88884	0.811286	0.811286	0.635257	0.635257	0.760397	0.846557	0.854687	0.622447	0.835067	0.846557	0.829441	0.829441	0.463872	0.787936	0.846496	0.846496	0.846496	0.846496	0.846496	0.846496	0.846496	0.821414	0.821414	0.846496	0.846496	0.782569	0.846496	0.846496	0.702922	0.702922	0.702922
Vervet_monkey_26_-_96.3%_~_LC085501	0.586	0.625177	0.625177	0.633418	0.633418	0.609748	0.560759	0.560759	0.587357	0.441303	0.898864	0.898864	0.898864	0.898864	0.863593	0.88884	0.88884	0.88884	0.863593	0.863593	0.587357	0.587357	0.63778	0.898864	0.906995	0.574547	0.887375	0.898864	0.881749	0.881749	0.293354	0.617419	0.898804	0.898804	0.898804	0.898804	0.898804	0.898804	0.898804	0.873721	0.873721	0.898804	0.898804	0.612052	0.898804	0.898804	0.636982	0.636982	0.636982
Vervet_monkey_27_-_94.5%_~_LC085501	0.633901	0.673077	0.673077	0.681318	0.681318	0.657648	0.60866	0.60866	0.635257	0.541472	0.846557	0.846557	0.846557	0.846557	0.811286	0.88884	0.88884	0.88884	0.811286	0.811286	0.635257	0.635257	0.760397	0.846557	0.854687	0.622447	0.835067	0.846557	0.829441	0.829441	0.463872	0.787936	0.846496	0.846496	0.846496	0.846496	0.846496	0.846496	0.846496	0.821414	0.821414	0.846496	0.846496	0.782569	0.846496	0.846496	0.702922	0.702922	0.702922
Vervet_monkey_28_-_94.5%_~_LC085501	0.633901	0.673077	0.673077	0.681318	0.681318	0.657648	0.60866	0.60866	0.635257	0.541472	0.846557	0.846557	0.846557	0.846557	0.811286	0.88884	0.88884	0.88884	0.811286	0.811286	0.635257	0.635257	0.760397	0.846557	0.854687	0.622447	0.835067	0.846557	0.829441	0.829441	0.463872	0.787936	0.846496	0.846496	0.846496	0.846496	0.846496	0.846496	0.846496	0.821414	0.821414	0.846496	0.846496	0.782569	0.846496	0.846496	0.702922	0.702922	0.702922
Vervet_monkey_29_-_94.5%_~_LC085501	0.633901	0.673077	0.673077	0.681318	0.681318	0.657648	0.60866	0.60866	0.635257	0.541472	0.846557	0.846557	0.846557	0.846557	0.811286	0.88884	0.88884	0.88884	0.811286	0.811286	0.635257	0.635257	0.760397	0.846557	0.854687	0.622447	0.835067	0.846557	0.829441	0.829441	0.463872	0.787936	0.846496	0.846496	0.846496	0.846496	0.846496	0.846496	0.846496	0.821414	0.821414	0.846496	0.846496	0.782569	0.846496	0.846496	0.702922	0.702922	0.702922
Vervet_monkey_29_-_96.3%_~_LC085501	0.586	0.625177	0.625177	0.633418	0.633418	0.609748	0.560759	0.560759	0.587357	0.441303	0.898864	0.898864	0.898864	0.898864	0.863593	0.88884	0.88884	0.88884	0.863593	0.863593	0.587357	0.587357	0.63778	0.898864	0.906995	0.574547	0.887375	0.898864	0.881749	0.881749	0.293354	0.617419	0.898804	0.898804	0.898804	0.898804	0.898804	0.898804	0.898804	0.873721	0.873721	0.898804	0.898804	0.612052	0.898804	0.898804	0.636982	0.636982	0.636982
Vervet_monkey_30_-_94.5%_~_LC085501	0.633901	0.673077	0.673077	0.681318	0.681318	0.657648	0.60866	0.60866	0.635257	0.541472	0.846557	0.846557	0.846557	0.846557	0.811286	0.88884	0.88884	0.88884	0.811286	0.811286	0.635257	0.635257	0.760397	0.846557	0.854687	0.622447	0.835067	0.846557	0.829441	0.829441	0.463872	0.787936	0.846496	0.846496	0.846496	0.846496	0.846496	0.846496	0.846496	0.821414	0.821414	0.846496	0.846496	0.782569	0.846496	0.846496	0.702922	0.702922	0.702922
Vervet_monkey_30_-_94.9%_~_LC085501	0.633901	0.673077	0.673077	0.681318	0.681318	0.657648	0.60866	0.60866	0.635257	0.541472	0.846557	0.846557	0.846557	0.846557	0.811286	0.88884	0.88884	0.88884	0.811286	0.811286	0.635257	0.635257	0.760397	0.846557	0.854687	0.622447	0.835067	0.846557	0.829441	0.829441	0.463872	0.787936	0.846496	0.846496	0.846496	0.846496	0.846496	0.846496	0.846496	0.821414	0.821414	0.846496	0.846496	0.782569	0.846496	0.846496	0.702922	0.702922	0.702922
Vervet_monkey_30_-_96.3%_~_LC085503	0.586	0.625177	0.625177	0.633418	0.633418	0.651472	0.602483	0.602483	0.62908	0.483027	0.898864	0.898864	0.898864	0.898864	0.863593	0.88884	0.88884	0.88884	0.863593	0.863593	0.62908	0.62908	0.63778	0.898864	0.906995	0.532811	0.887375	0.898864	0.881749	0.881749	0.335078	0.617419	0.898804	0.898804	0.898804	0.898804	0.898804	0.898804	0.898804	0.873721	0.873721	0.898804	0.898804	0.612052	0.898804	0.898804	0.636982	0.636982	0.636982
Vervet_monkey_31_-_94.5%_~_LC085501	0.633901	0.673077	0.673077	0.681318	0.681318	0.657648	0.60866	0.60866	0.635257	0.541472	0.846557	0.846557	0.846557	0.846557	0.811286	0.88884	0.88884	0.88884	0.811286	0.811286	0.635257	0.635257	0.760397	0.846557	0.854687	0.622447	0.835067	0.846557	0.829441	0.829441	0.463872	0.787936	0.846496	0.846496	0.846496	0.846496	0.846496	0.846496	0.846496	0.821414	0.821414	0.846496	0.846496	0.782569	0.846496	0.846496	0.702922	0.702922	0.702922
Vervet_monkey_31_-_94.9%_~_LC085501	0.633901	0.673077	0.673077	0.681318	0.681318	0.657648	0.60866	0.60866	0.635257	0.541472	0.846557	0.846557	0.846557	0.846557	0.811286	0.88884	0.88884	0.88884	0.811286	0.811286	0.635257	0.635257	0.760397	0.846557	0.854687	0.622447	0.835067	0.846557	0.829441	0.829441	0.463872	0.787936	0.846496	0.846496	0.846496	0.846496	0.846496	0.846496	0.846496	0.821414	0.821414	0.846496	0.846496	0.782569	0.846496	0.846496	0.702922	0.702922	0.702922
Vervet_monkey_32_-_94.5%_~_LC085501	0.633901	0.673077	0.673077	0.681318	0.681318	0.657648	0.60866	0.60866	0.635257	0.541472	0.846557	0.846557	0.846557	0.846557	0.811286	0.88884	0.88884	0.88884	0.811286	0.811286	0.635257	0.635257	0.760397	0.846557	0.854687	0.622447	0.835067	0.846557	0.829441	0.829441	0.463872	0.787936	0.846496	0.846496	0.846496	0.846496	0.846496	0.846496	0.846496	0.821414	0.821414	0.846496	0.846496	0.782569	0.846496	0.846496	0.702922	0.702922	0.702922
Vervet_monkey_33_-_94.5%_~_LC085501	0.633901	0.673077	0.673077	0.681318	0.681318	0.657648	0.60866	0.60866	0.635257	0.541472	0.846557	0.846557	0.846557	0.846557	0.811286	0.88884	0.88884	0.88884	0.811286	0.811286	0.635257	0.635257	0.760397	0.846557	0.854687	0.622447	0.835067	0.846557	0.829441	0.829441	0.463872	0.787936	0.846496	0.846496	0.846496	0.846496	0.846496	0.846496	0.846496	0.821414	0.821414	0.846496	0.846496	0.782569	0.846496	0.846496	0.702922	0.702922	0.702922
Vervet_monkey_34_-_94.5%_~_LC085501	0.633901	0.673077	0.673077	0.681318	0.681318	0.657648	0.60866	0.60866	0.635257	0.541472	0.846557	0.846557	0.846557	0.846557	0.811286	0.88884	0.88884	0.88884	0.811286	0.811286	0.635257	0.635257	0.760397	0.846557	0.854687	0.622447	0.835067	0.846557	0.829441	0.829441	0.463872	0.787936	0.846496	0.846496	0.846496	0.846496	0.846496	0.846496	0.846496	0.821414	0.821414	0.846496	0.846496	0.782569	0.846496	0.846496	0.702922	0.702922	0.702922
Vervet_monkey_34_-_94.9%_~_LC085501	0.633901	0.673077	0.673077	0.681318	0.681318	0.657648	0.60866	0.60866	0.635257	0.541472	0.846557	0.846557	0.846557	0.846557	0.811286	0.88884	0.88884	0.88884	0.811286	0.811286	0.635257	0.635257	0.760397	0.846557	0.854687	0.622447	0.835067	0.846557	0.829441	0.829441	0.463872	0.787936	0.846496	0.846496	0.846496	0.846496	0.846496	0.846496	0.846496	0.821414	0.821414	0.846496	0.846496	0.782569	0.846496	0.846496	0.702922	0.702922	0.702922
Vervet_monkey_34_-_96.3%_~_LC085501	0.586	0.625177	0.625177	0.633418	0.633418	0.609748	0.560759	0.560759	0.587357	0.441303	0.898864	0.898864	0.898864	0.898864	0.863593	0.88884	0.88884	0.88884	0.863593	0.863593	0.587357	0.587357	0.63778	0.898864	0.906995	0.574547	0.887375	0.898864	0.881749	0.881749	0.293354	0.617419	0.898804	0.898804	0.898804	0.898804	0.898804	0.898804	0.898804	0.873721	0.873721	0.898804	0.898804	0.612052	0.898804	0.898804	0.636982	0.636982	0.636982
Vervet_monkey_5_-_94.5%_~_LC085501	0.633901	0.673077	0.673077	0.681318	0.681318	0.657648	0.60866	0.60866	0.635257	0.541472	0.846557	0.846557	0.846557	0.846557	0.811286	0.88884	0.88884	0.88884	0.811286	0.811286	0.635257	0.635257	0.760397	0.846557	0.854687	0.622447	0.835067	0.846557	0.829441	0.829441	0.463872	0.787936	0.846496	0.846496	0.846496	0.846496	0.846496	0.846496	0.846496	0.821414	0.821414	0.846496	0.846496	0.782569	0.846496	0.846496	0.702922	0.702922	0.702922
Vervet_monkey_5_-_94.9%_~_LC085501	0.633901	0.673077	0.673077	0.681318	0.681318	0.657648	0.60866	0.60866	0.635257	0.541472	0.846557	0.846557	0.846557	0.846557	0.811286	0.88884	0.88884	0.88884	0.811286	0.811286	0.635257	0.635257	0.760397	0.846557	0.854687	0.622447	0.835067	0.846557	0.829441	0.829441	0.463872	0.787936	0.846496	0.846496	0.846496	0.846496	0.846496	0.846496	0.846496	0.821414	0.821414	0.846496	0.846496	0.782569	0.846496	0.846496	0.702922	0.702922	0.702922
Vervet_monkey_5_-_96.3%_~_LC085501	0.586	0.625177	0.625177	0.633418	0.633418	0.609748	0.560759	0.560759	0.587357	0.441303	0.898864	0.898864	0.898864	0.898864	0.863593	0.88884	0.88884	0.88884	0.863593	0.863593	0.587357	0.587357	0.63778	0.898864	0.906995	0.574547	0.887375	0.898864	0.881749	0.881749	0.293354	0.617419	0.898804	0.898804	0.898804	0.898804	0.898804	0.898804	0.898804	0.873721	0.873721	0.898804	0.898804	0.612052	0.898804	0.898804	0.636982	0.636982	0.636982
Vervet_monkey_8_-_94.5%_~_LC085501	0.633901	0.673077	0.673077	0.681318	0.681318	0.657648	0.60866	0.60866	0.635257	0.541472	0.846557	0.846557	0.846557	0.846557	0.811286	0.88884	0.88884	0.88884	0.811286	0.811286	0.635257	0.635257	0.760397	0.846557	0.854687	0.622447	0.835067	0.846557	0.829441	0.829441	0.463872	0.787936	0.846496	0.846496	0.846496	0.846496	0.846496	0.846496	0.846496	0.821414	0.821414	0.846496	0.846496	0.782569	0.846496	0.846496	0.702922	0.702922	0.702922
YelBaboonTanz-1-Tanzania-(_-Q-Cox1)-Hasegawa_10	0.155504	0.19468	0.19468	0.106048	0.106048	0.669411	0.620423	0.620423	0.713243	0.682672	0.881946	0.881946	0.881946	0.881946	0.925836	0.86218	0.86218	0.86218	0.884427	0.884427	0.713243	0.713243	0.750703	0.881946	0.890077	0.703195	0.862407	0.881946	0.864831	0.864831	0.691132	0.710077	0.961047	0.881886	0.961047	0.961047	0.961047	0.961047	0.961047	0.960931	0.960931	0.961047	0.961047	0.675221	0.961047	0.881886	0.649542	0.649542	0.649542
[truncated: 236 more columns]

## Sheet: Tab D. HDS 52cox1 prt A1 to R1
Seq_ID	COXI_PART_A1_Hap_1_	COXI_PART_A1_Hap_2_	COXI_PART_A1_Hap_3_	COXI_PART_A2_Hap_1_	COXI_PART_A2_Hap_2_	COXI_PART_A2_Hap_3_	COXI_PART_A2_Hap_4_	COXI_PART_A3_Hap_1_	COXI_PART_A3_Hap_2_	COXI_PART_A3_Hap_3_	COXI_PART_A3_Hap_4_	COXI_PART_A3_Hap_5_	COXI_PART_A3_Hap_6_	COXI_PART_A3_Hap_7_	COXI_PART_A3_Hap_8_	COXI_PART_B1_Hap_1_	COXI_PART_B1_Hap_2_	COXI_PART_B1_Hap_3_	COXI_PART_B1_Hap_4_	COXI_PART_B2_Hap_1_	COXI_PART_B2_Hap_10_	COXI_PART_B2_Hap_11_	COXI_PART_B2_Hap_12_	COXI_PART_B2_Hap_2_	COXI_PART_B2_Hap_3_	COXI_PART_B2_Hap_4_	COXI_PART_B2_Hap_5_	COXI_PART_B2_Hap_6_	COXI_PART_B2_Hap_7_	COXI_PART_B2_Hap_8_	COXI_PART_B2_Hap_9_	COXI_PART_B3_Hap_1_	COXI_PART_B3_Hap_10_	COXI_PART_B3_Hap_11_	COXI_PART_B3_Hap_12_	COXI_PART_B3_Hap_13_	COXI_PART_B3_Hap_14_	COXI_PART_B3_Hap_15_	COXI_PART_B3_Hap_16_	COXI_PART_B3_Hap_17_	COXI_PART_B3_Hap_18_	COXI_PART_B3_Hap_19_	COXI_PART_B3_Hap_2_	COXI_PART_B3_Hap_20_	COXI_PART_B3_Hap_21_	COXI_PART_B3_Hap_22_	COXI_PART_B3_Hap_3_	COXI_PART_B3_Hap_4_	COXI_PART_B3_Hap_5_
AB526282.1-Human-Tanzania								X								X											X																			X
AB526283.1-Chimpanzee-Tanzania								X								X											X																			X
AB526284.1-Chimpanzee-Tanzania								X								X											X																			X
AB526285.1-Chimpanzee-Tanzania								X								X										X
AB526286.1-Chimpanzee-Tanzania								X								X										X
AB526287.1-Chimpanzee-Gabon													X			X									X
AB526288.1-Chimpanzee-Gabon													X			X									X
AB526289.1-Gorilla-Gabon																X									X
Chimp_Ch28Str2-CAR-(_-P-Cox1)-Hasegawa_16																X									X
Chimp_D450Str1-CAR-(_-K-Cox1)-Hasegawa_16																X									X
Chimp_D450Str3-CAR-(_-K-Cox1)-Hasegawa_16																X									X
Chimp_D450Str4-CAR-(-_K-Cox1)-Hasegawa_16																X									X
Dog_1101_It-Italy-(VI-A-Cox1)-Barratt_19
Dog_A4_US_GA-USA-(VI-A-Cox1)-Barratt_19
Dog_A7_US_GA-USA-(VI-A-Cox1)-Barratt_19
Dog_Bu_US_Cl_OH-USA-(VI-A-Cox1)-Barratt_19
DogKHRovieng-11-Cambodia-(V-B-Cox1)-Jaleta_17
DogKHRovieng-4-Cambodia-(I-B-Cox1)-Jaleta_17
DogKHRovieng-5-Cambodia-(I-B-Cox1)-Jaleta_17
DogKHRovieng-6-Cambodia-(I-B-Cox1)-Jaleta_17
DogKHRovieng-7-Cambodia-(I-B-Cox1)-Jaleta_17
DogKHRovieng-8-Cambodia-(IV-B-Cox1)-Jaleta_17
Gorilla_Gor46Str1-CAR-(_-L-Cox1)-Hasegawa_16																X									X
Gorilla_Gor46Str2-CAR-(_-L-Cox1)-Hasegawa_16																X									X
Human - Thailand - MT479191.1-(_-S-Cox1)_Janwan_2020	X			X							X					X												X
Human_1-Australia-(II-A-Cox1)-Beknazarova_19
Human_1540_Ni-Nigeria-(II-A-Cox1)-Barratt_19
Human_1AStr1-CAR-(_-K-Cox1)-Hasegawa_16																X									X
Human_21_17_La-Laos-(VI-_-Cox1)-Barratt_19
Human_238_Au-Australia-(II-A-Cox1)-Barratt_19
Human_3-Australia-(II-A-Cox1)-Beknazarova_19
Human_308_Au-Australia-(II-A-Cox1)-Barratt_19
Human_333_GuBi-Guinea-Bissau-(XII-_-Cox1)-Barratt_19
Human_5325_In-India-(_-S-Cox1)-Barratt_19
Human_58_It-Italy-(III-A-Cox1)-Barratt_19
Human_877_IvCo-Ivory_Coast-(XI-A-Cox1)-Barratt_19
Human_China_H175-(I-A-Cox1)-Zhou_19
Human_China_H175-(III-E-Cox1)-Zhou_19
Human_KHRovieng-1-Cambodia-(I_II-A-Cox1)-Jaleta_17
Human_KHRovieng-3-Cambodia-(III-A-Cox1)-Jaleta_17
Human_MA3-Thailand-(_-A-Cox1)-Thanchomnang_17										X						X					X																											X
Human_SsLC17-Laos-(_-A-Cox1)-Laymanivong_16			X				X		X							X															X												X
Human_SsLN1-Laos-(_-A-Cox1)-Laymanivong_16												X				X															X												X
Human_SsLS2-Laos-(_-A-Cox1)-Laymanivong_16			X				X			X						X															X												X
Human_SsLS27-Laos-(_-A-Cox1)-Laymanivong_16			X				X			X						X															X												X
Human_UD33-Thailand-(_-S-Cox1)-Thanchomnang_17		X		X							X							X										X
Human_UD45-Thailand-(_-A-Cox1)-Thanchomnang_17			X				X			X						X															X												X
Human_USA_Pos_control_BAL_(III_XI_A_Cox1)_Cox1_-_99.5%_~_MG995852.1
J_macaque_AB526290.1-Japan-(XIV-S-Cox1)-Synth											X					X									X												X
J_macaque_AB526291.1-Japan-(XIV-S-Cox1)-Synth											X					X									X												X
J_macaque_AB526292.1-Japan-(XIV-S-Cox1)-Synth											X					X									X												X
J_macaque_AB526293.1-Japan-(XIV-S-Cox1)-Synth											X					X									X												X
J_macaque_AB526294.1-Japan-(XIV-S-Cox1)-Synth											X					X									X												X
LC085501.1-Human-CAR																X									X
LC085502.1-Human-CAR																X									X
LC085503.1-Human-CAR																X									X
LC085505.1-Human-CAR																X									X
LC085506.1-Chimpanzee-CAR																X									X
LC197946.1-Slow_loris-Borneo								X								X														X		X
LC197947.1-Slow_loris-Borneo								X								X														X		X
LC197948.1-Slow_loris-Borneo								X								X														X		X
LC197949.1-Slow_loris-Borneo								X								X														X		X
LC197950.1-Slow_loris-Borneo								X								X														X		X
LC197951.1-Slow_loris-Borneo								X								X														X		X
LC197952.1-Slow_loris-Borneo								X								X														X		X
LC197953.1-Slow_loris-Borneo								X								X														X		X
LC197954.1-Slow_loris-Borneo								X								X														X		X
LC197955.1-Slow_loris-Borneo								X								X														X		X
LC197956.1-Slow_loris-Borneo								X								X														X		X
LC197957.1-Slow_loris-Borneo								X								X														X		X
LC197958.1-Slow_loris-Borneo								X								X														X		X
LC197959.1-Slow_loris-Borneo								X								X														X		X
LC197960.1-Slow_loris-Borneo								X								X														X		X
LC197961.1-Slow_loris-Borneo								X								X														X		X
LC197962.1-Slow_loris-Borneo								X								X														X		X
LC197963.1-Slow_loris-Borneo								X								X														X		X
LC197964.1-Orangutan-Borneo														X		X									X																						X
LC197965.1-Orangutan-Borneo														X		X									X																						X
LC197966.1-Orangutan-Borneo											X					X									X											X
LC197967.1-Orangutan-Borneo								X								X									X													X
LC197968.1-Orangutan-Borneo											X					X									X											X
LC197969.1-Orangutan-Borneo											X					X				X																		X
LC197971.1-Orangutan-Borneo											X					X									X									X
LC197972.1-Orangutan-Borneo											X					X									X													X
LC197973.1-Orangutan-Borneo														X		X									X																						X
LC197974.1-Orangutan-Borneo														X		X									X																						X
LC197975.1-Orangutan-Borneo											X					X								X														X
LC197976.1-Orangutan-Borneo														X		X									X																						X
LC197977.1-Orangutan-Borneo											X					X				X																		X
LC197978.1-Orangutan-Borneo											X					X									X											X
LC197979.1-Orangutan-Borneo											X					X									X													X
LC197980.1-Orangutan-Borneo											X					X									X													X
LC197981.1-Orangutan-Borneo											X					X				X																		X
LC197982.1-Orangutan-Borneo														X		X									X																						X
LC197983.1-LT_macaque-Borneo														X		X									X																						X
LC197984.1-LT_macaque-Borneo											X					X									X											X
LC197985.1-LT_macaque-Borneo											X					X									X											X
LC197986.1-LT_macaque-Borneo											X					X				X																		X
LC197987.1-LT_macaque-Borneo											X					X				X																		X
LC197988.1-LT_macaque-Borneo											X					X									X											X
LC197989.1-LT_macaque-Borneo											X							X							X											X
LC197990.1-LT_macaque-Borneo											X					X									X											X
LC197992.1-LT_macaque-Borneo											X					X				X																		X
LC197993.1-LT_macaque-Borneo											X					X				X																		X
LC197994.1-Proboscis_monkey-Borneo											X					X				X																		X
LC197995.1-Proboscis_monkey-Borneo											X					X									X											X
LC197996.1-Proboscis_monkey-Borneo											X					X									X											X
LC197997.1-Proboscis_monkey-Borneo											X					X									X											X
LC197998.1-Proboscis_monkey-Borneo								X								X									X													X
LC197999.1-Proboscis_monkey-Borneo											X					X				X																		X
LC198000.1-Proboscis_monkey-Borneo											X								X						X																						X
LC198001.1-Proboscis_monkey-Borneo											X					X				X																		X
LC198002.1-Proboscis_monkey-Borneo											X					X									X													X
LC198003.1-Proboscis_monkey-Borneo											X					X										X										X
LC317016.1-LT_macaque-Borneo											X					X									X													X
LC317017.1-LT_macaque-Borneo											X					X									X													X
LC317018.1-LT_macaque-Borneo											X					X									X													X
LC317019.1-LT_macaque-Borneo								X								X									X													X
LC317020.1-LT_macaque-Borneo														X		X									X																			X
LC317021.1-LT_macaque-Borneo								X								X									X											X
LC317022.1-LT_macaque-Borneo											X					X									X													X
LC317023.1-LT_macaque-Borneo											X					X				X																		X
LC317024.1-Proboscis_monkey-Borneo											X					X									X											X
LC317025.1-Proboscis_monkey-Borneo											X					X									X											X
LC317026.1-Proboscis_monkey-Borneo								X								X									X													X
LC317027.1-Proboscis_monkey-Borneo											X					X				X																		X
LC317028.1-Proboscis_monkey-Borneo											X								X						X																						X
LC317029.1-Proboscis_monkey-Borneo											X					X				X																		X
LC317030.1-Proboscis_monkey-Borneo											X					X									X													X
LC317031.1-Proboscis_monkey-Borneo											X					X										X										X
LC317032.1-Silvered_leaf_monkey-Borneo											X					X									X											X
LC317033.1-Silvered_leaf_monkey-Borneo											X					X									X											X
LC317034.1-Silvered_leaf_monkey-Borneo											X					X									X											X
LC317035.1-Silvered_leaf_monkey-Borneo											X					X				X																		X
LC317036.1-Silvered_leaf_monkey-Borneo											X					X									X													X
LC317037.1-Silvered_leaf_monkey-Borneo											X					X				X																		X
LC317038.1-Silvered_leaf_monkey-Borneo											X					X				X																		X
LC317039.1-Silvered_leaf_monkey-Borneo											X					X									X											X
LC317040.1-Silvered_leaf_monkey-Borneo											X					X									X											X
LC317041.1-Silvered_leaf_monkey-Borneo											X					X				X																		X
LC317042.1-Silvered_leaf_monkey-Borneo														X		X									X																						X
LC317043.1-Silvered_leaf_monkey-Borneo											X					X				X																		X
LT_macaque_MH049697.1_Thailand-(_-S-Cox1)-Thanchomnang_18	X			X							X					X							X
LT_macaque_MH049698.1_Thailand-(_-S-Cox1)-Thanchomnang_18		X		X							X					X												X
LT_macaque_MH049699.1_Thailand-(_-S-Cox1)-Thanchomnang_18	X			X							X					X												X
LT_macaque_MH049700.1_Thailand-(_-S-Cox1)-Thanchomnang_18		X		X							X					X												X
LT_macaque_MH049701.1_Thailand-(_-S-Cox1)-Thanchomnang_18	X			X							X					X												X
LT_macaque_MH049702.1_Thailand-(_-S-Cox1)-Thanchomnang_18		X		X							X					X												X
LT_macaque_MH049703.1_Thailand-(_-S-Cox1)-Thanchomnang_18	X			X							X					X							X
LT_macaque_MH049704.1_Thailand-(_-S-Cox1)-Thanchomnang_18		X		X							X					X												X
LT_macaque_MH049705.1_Thailand-(_-S-Cox1)-Thanchomnang_18	X			X							X					X							X
LT_macaque_MH049706.1_Thailand-(_-S-Cox1)-Thanchomnang_18		X		X							X							X										X
LT_macaque_MH049707.1_Thailand-(_-S-Cox1)-Thanchomnang_18	X			X							X					X												X
LT_macaque_MH049708.1_Thailand-(_-S-Cox1)-Thanchomnang_18	X			X				X								X						X
LT_macaque_MH049709.1_Thailand-(_-S-Cox1)-Thanchomnang_18		X		X							X					X												X
LT_macaque_MH049710.1_Thailand-(_-S-Cox1)-Thanchomnang_18		X		X							X					X												X
LT_macaque_MH049711.1_Thailand-(_-S-Cox1)-Thanchomnang_18		X		X							X					X												X
LT_macaque_MH049712.1_Thailand-(_-S-Cox1)-Thanchomnang_18		X		X							X					X												X
LT_macaque_MH049713.1_Thailand-(_-S-Cox1)-Thanchomnang_18	X			X							X					X												X
LT_macaque_MH049714.1_Thailand-(_-S-Cox1)-Thanchomnang_18	X			X							X					X												X
LT_macaque_MH049715.1_Thailand-(_-S-Cox1)-Thanchomnang_18	X			X							X					X												X
LT_macaque_MH049716.1_Thailand-(_-S-Cox1)-Thanchomnang_18	X			X							X					X												X
LT_macaque_MH049717.1_Thailand-(_-S-Cox1)-Thanchomnang_18	X			X							X					X												X
LT_macaque_MH049718.1_Thailand-(_-S-Cox1)-Thanchomnang_18	X			X				X								X						X
LT_macaque_MH049719.1_Thailand-(_-S-Cox1)-Thanchomnang_18		X		X							X							X										X
LT_macaque_MH049720.1_Thailand-(_-S-Cox1)-Thanchomnang_18		X		X							X					X												X
LT_macaque_MH049721.1_Thailand-(_-S-Cox1)-Thanchomnang_18	X			X							X					X												X
LT_macaque_MH049722.1_Laos-(_-S-Cox1)-Thanchomnang_18	X			X							X					X												X
LT_macaque_MH049723.1_Laos-(_-S-Cox1)-Thanchomnang_18		X		X							X					X												X
LT_macaque_MH049724.1_Laos-(_-S-Cox1)-Thanchomnang_18	X			X							X					X												X																	X
LT_macaque_MH049725.1_Laos-(_-S-Cox1)-Thanchomnang_18		X		X							X					X												X
LT_macaque_MH049726.1_Laos-(_-S-Cox1)-Thanchomnang_18		X		X				X								X												X
LT_macaque_MH049727.1_Laos-(_-S-Cox1)-Thanchomnang_18		X		X							X					X												X
LT_macaque_MH049728.1_Laos-(_-S-Cox1)-Thanchomnang_18	X			X							X					X												X
LT_macaque_MH049729.1_Laos-(_-S-Cox1)-Thanchomnang_18		X		X				X								X												X
NC_028624.1_5381-6922-Strongyloides_stercoralis_PV001			X				X			X						X															X																		X
OM570197.1-Rhesus_macaque-Myanmar																		X										X					X
OM570198.1-Rhesus_macaque-Myanmar																		X										X					X
OM570199.1-Rhesus_macaque-Myanmar																		X										X					X
OM570200.1-Rhesus_macaque-Myanmar																		X										X											X
OM570201.1-Rhesus_macaque-Myanmar																		X										X												X
OM570202.1-Rhesus_macaque-Myanmar																		X										X												X
OM570203.1-Rhesus_macaque-Myanmar																		X										X					X
OM570204.1-Rhesus_macaque-Myanmar																		X										X					X
OM570205.1-Rhesus_macaque-Myanmar																		X										X					X
OM570206.1-Rhesus_macaque-Myanmar																		X										X					X
OM570207.1-Rhesus_macaque-Myanmar																		X										X					X
OM570208.1-Rhesus_macaque-Myanmar																X													X
OM570209.1-Rhesus_macaque-Myanmar																		X										X
OM570210.1-Rhesus_macaque-Myanmar																		X										X
OM570211.1-Rhesus_macaque-Myanmar																X												X
OM570212.1-Rhesus_macaque-Myanmar																X												X
OM570213.1-Rhesus_macaque-Myanmar																		X										X											X
OM570214.1-Rhesus_macaque-Myanmar																		X										X											X
OM570215.1-Rhesus_macaque-Myanmar																X						X												X
OM570216.1-Rhesus_macaque-Myanmar																X						X												X
OM570217.1-Rhesus_macaque-Myanmar																X						X												X
OM570218.1-Rhesus_macaque-Myanmar																X						X											X
OM570219.1-Rhesus_macaque-Myanmar																X						X													X
OM570220.1-Rhesus_macaque-Myanmar																X				X																X
OM570221.1-Rhesus_macaque-Myanmar																X						X											X
OM570560.1-Japanese_macaque-Japan-(Miyazaki)																X									X												X
OM570561.1-Japanese_macaque-Japan-(Miyazaki)																X									X												X
OM570562.1-Japanese_macaque-Japan-(Miyazaki)																X									X												X
OM570563.1-Japanese_macaque-Japan-(Miyazaki)																X									X																X
OM570564.1-Japanese_macaque-Japan-(Miyazaki)																X										X											X
OM570565.1-Japanese_macaque-Japan-(Miyazaki)																X									X												X
OM570566.1-Japanese_macaque-Japan-(Miyazaki)																X									X												X
OM570567.1-Japanese_macaque-Japan-(Miyazaki)																X									X												X
OM570568.1-Japanese_macaque-Japan-(Miyazaki)																X									X												X
OM570569.1-Japanese_macaque-Japan-(Miyazaki)																X									X												X
OM570570.1-Francois_lutung-Japan-Zoological-park-A																	X					X																X
OM570570.1-Red-shanked_Douc_Langur-Japan-Zoological-park-A																	X					X																X
OM570571.1-Orangutan-Japan-Zoological-park-B																X									X											X
OM570572.1-Siamang-Japan-Zoological-park-B																X							X																			X
Pig-tailed_macaque - Thailand - MT479192.1-(_-S-Cox1)_Janwan_2020	X			X							X					X												X
Pig-tailed_macaque - Thailand - MT479193.1-(_-S-Cox1)_Janwan_2020	X			X							X					X													X
Pig-tailed_macaque - Thailand - MT479194.1-(_-S-Cox1)_Janwan_2020	X			X							X					X												X
Pig-tailed_macaque - Thailand - MT479195.1-(_-S-Cox1)_Janwan_2020	X			X				X								X												X
Pig-tailed_macaque - Thailand - MT479196.1-(_-S-Cox1)_Janwan_2020	X			X							X					X												X
Pig-tailed_macaque - Thailand - MT479197.1-(_-S-Cox1)_Janwan_2020	X			X							X					X												X
Pig-tailed_macaque - Thailand - MT479198.1-(_-S-Cox1)_Janwan_2020	X			X							X					X												X
Pig-tailed_macaque - Thailand - MT479199.1-(_-S-Cox1)_Janwan_2020	X			X							X					X												X
Pig-tailed_macaque - Thailand - MT479200.1-(_-S-Cox1)_Janwan_2020	X			X							X					X												X
Pig-tailed_macaque - Thailand - MT479201.1-(_-S-Cox1)_Janwan_2020	X			X							X					X												X
Pig-tailed_macaque - Thailand - MT479202.1-(_-S-Cox1)_Janwan_2020	X			X							X					X												X
Pig-tailed_macaque - Thailand - MT479203.1-(_-S-Cox1)_Janwan_2020	X			X							X					X												X
Pig-tailed_macaque - Thailand - MT479204.1-(_-S-Cox1)_Janwan_2020	X			X							X					X												X
Pig-tailed_macaque - Thailand - MT479205.1-(_-S-Cox1)_Janwan_2020	X			X							X					X						X
Pig-tailed_macaque - Thailand - MT479206.1-(_-S-Cox1)_Janwan_2020	X					X					X					X												X
Pig-tailed_macaque - Thailand - MT479207.1-(_-S-Cox1)_Janwan_2020	X					X					X					X												X
Pig-tailed_macaque - Thailand - MT479208.1-(_-S-Cox1)_Janwan_2020	X					X					X					X												X
Pig-tailed_macaque - Thailand - MT479209.1-(_-S-Cox1)_Janwan_2020	X			X							X					X												X
Pig-tailed_macaque - Thailand - MT479210.1-(_-S-Cox1)_Janwan_2020	X			X							X					X												X					X
Pig-tailed_macaque - Thailand - MT479211.1-(_-S-Cox1)_Janwan_2020	X				X										X	X												X
Pig-tailed_macaque - Thailand - MT479212.1-(_-S-Cox1)_Janwan_2020	X			X							X					X												X
Pig-tailed_macaque - Thailand - MT479213.1-(_-S-Cox1)_Janwan_2020	X			X							X					X												X
Pig-tailed_macaque - Thailand - MT479214.1-(_-S-Cox1)_Janwan_2020	X			X							X					X												X
Vervet_monkey_1_-_97.7%_~_MN076442.1
Vervet_monkey_1_-_98.6%_~_MN076442.1
Vervet_monkey_11_-_94.5%_~_LC085501
Vervet_monkey_12_-_94.5%_~_LC085501
Vervet_monkey_13_-_94.5%_~_LC085501
Vervet_monkey_13_-_96.3%_~_LC085503
Vervet_monkey_14_-_94.5%_~_LC085501
Vervet_monkey_15_-_94.5%_~_LC085501
Vervet_monkey_15_-_96.3%_~_LC085503
Vervet_monkey_16_-_94.5%_~_LC085501
Vervet_monkey_17_-_94.5%_~_LC085501
Vervet_monkey_17_-_96.3%_~_LC085501
Vervet_monkey_17_-_96.3%_~_LC085503
Vervet_monkey_18_-_94.5%_~_LC085501
Vervet_monkey_19_-_94.5%_~_LC085501
Vervet_monkey_19_-_94.9%_~_LC085501
Vervet_monkey_2_-_94.5%_~_LC085501
Vervet_monkey_20_-_94.5%_~_LC085501
Vervet_monkey_20_-_94.9%_~_LC085501
Vervet_monkey_21_-_94.5%_~_LC085501
Vervet_monkey_22_-_94.5%_~_LC085501
Vervet_monkey_23_-_94.5%_~_LC085501
Vervet_monkey_23_-_96.3%_~_LC085501
Vervet_monkey_24_-_94.5%_~_LC085501
Vervet_monkey_25_-_94.5%_~_LC085501
Vervet_monkey_25_-_94.9%_~_LC085501
Vervet_monkey_25_-_95.4%_~_LC085501
Vervet_monkey_26_-_94.5%_~_LC085501
Vervet_monkey_26_-_94.9%_~_LC085501
Vervet_monkey_26_-_96.3%_~_LC085501
Vervet_monkey_27_-_94.5%_~_LC085501
Vervet_monkey_28_-_94.5%_~_LC085501
Vervet_monkey_29_-_94.5%_~_LC085501
Vervet_monkey_29_-_96.3%_~_LC085501
Vervet_monkey_30_-_94.5%_~_LC085501
Vervet_monkey_30_-_94.9%_~_LC085501
Vervet_monkey_30_-_96.3%_~_LC085503
Vervet_monkey_31_-_94.5%_~_LC085501
Vervet_monkey_31_-_94.9%_~_LC085501
Vervet_monkey_32_-_94.5%_~_LC085501
Vervet_monkey_33_-_94.5%_~_LC085501
Vervet_monkey_34_-_94.5%_~_LC085501
Vervet_monkey_34_-_94.9%_~_LC085501
Vervet_monkey_34_-_96.3%_~_LC085501
Vervet_monkey_5_-_94.5%_~_LC085501
Vervet_monkey_5_-_94.9%_~_LC085501
Vervet_monkey_5_-_96.3%_~_LC085501
Vervet_monkey_8_-_94.5%_~_LC085501
YelBaboonTanz-1-Tanzania-(_-Q-Cox1)-Hasegawa_10								X										X								X
[truncated: 462 more columns]

## Sheet: Tab E. Mtrx 52cox1 prt A1 to R1
	AB526282.1-Human-Tanzania	AB526283.1-Chimpanzee-Tanzania	AB526284.1-Chimpanzee-Tanzania	AB526285.1-Chimpanzee-Tanzania	AB526286.1-Chimpanzee-Tanzania	AB526287.1-Chimpanzee-Gabon	AB526288.1-Chimpanzee-Gabon	AB526289.1-Gorilla-Gabon	Chimp_Ch28Str2-CAR-(_-P-Cox1)-Hasegawa_16	Chimp_D450Str1-CAR-(_-K-Cox1)-Hasegawa_16	Chimp_D450Str4-CAR-(-_K-Cox1)-Hasegawa_16	Dog_1101_It-Italy-(VI-A-Cox1)-Barratt_19	Dog_A4_US_GA-USA-(VI-A-Cox1)-Barratt_19	Dog_A7_US_GA-USA-(VI-A-Cox1)-Barratt_19	Dog_Bu_US_Cl_OH-USA-(VI-A-Cox1)-Barratt_19	DogKHRovieng-11-Cambodia-(V-B-Cox1)-Jaleta_17	DogKHRovieng-4-Cambodia-(I-B-Cox1)-Jaleta_17	DogKHRovieng-5-Cambodia-(I-B-Cox1)-Jaleta_17	DogKHRovieng-6-Cambodia-(I-B-Cox1)-Jaleta_17	DogKHRovieng-7-Cambodia-(I-B-Cox1)-Jaleta_17	DogKHRovieng-8-Cambodia-(IV-B-Cox1)-Jaleta_17	Gorilla_Gor46Str1-CAR-(_-L-Cox1)-Hasegawa_16	Gorilla_Gor46Str2-CAR-(_-L-Cox1)-Hasegawa_16	Human - Thailand - MT479191.1-(_-S-Cox1)_Janwan_2020	Human_1-Australia-(II-A-Cox1)-Beknazarova_19	Human_1540_Ni-Nigeria-(II-A-Cox1)-Barratt_19	Human_1AStr1-CAR-(_-K-Cox1)-Hasegawa_16	Human_21_17_La-Laos-(VI-_-Cox1)-Barratt_19	Human_238_Au-Australia-(II-A-Cox1)-Barratt_19	Human_3-Australia-(II-A-Cox1)-Beknazarova_19	Human_308_Au-Australia-(II-A-Cox1)-Barratt_19	Human_333_GuBi-Guinea-Bissau-(XII-_-Cox1)-Barratt_19	Human_5325_In-India-(_-S-Cox1)-Barratt_19	Human_58_It-Italy-(III-A-Cox1)-Barratt_19	Human_877_IvCo-Ivory_Coast-(XI-A-Cox1)-Barratt_19	Human_China_H175-(I-A-Cox1)-Zhou_19	Human_China_H175-(III-E-Cox1)-Zhou_19	Human_KHRovieng-1-Cambodia-(I_II-A-Cox1)-Jaleta_17	Human_KHRovieng-3-Cambodia-(III-A-Cox1)-Jaleta_17	Human_MA3-Thailand-(_-A-Cox1)-Thanchomnang_17	Human_SsLC17-Laos-(_-A-Cox1)-Laymanivong_16	Human_SsLN1-Laos-(_-A-Cox1)-Laymanivong_16	Human_SsLS2-Laos-(_-A-Cox1)-Laymanivong_16	Human_SsLS27-Laos-(_-A-Cox1)-Laymanivong_16	Human_UD33-Thailand-(_-S-Cox1)-Thanchomnang_17	Human_UD45-Thailand-(_-A-Cox1)-Thanchomnang_17	Human_USA_Pos_control_BAL_(III_XI_A_Cox1)_Cox1_-_99.5%_~_MG995852.1	J_macaque_AB526290.1-Japan-(XIV-S-Cox1)-Synth	J_macaque_AB526291.1-Japan-(XIV-S-Cox1)-Synth
AB526282.1-Human-Tanzania	0.0130663	0.0877656	0.0877656	0.280174	0.274381	0.737902	0.713346	0.711966	0.720962	0.585067	0.564308	0.786456	0.786456	0.786456	0.786456	0.896672	0.855111	0.872192	0.872192	0.880757	0.880757	0.720962	0.720962	0.76634	0.786456	0.789466	0.647731	0.786456	0.786456	0.779747	0.779747	0.702013	0.739296	0.786456	0.786456	0.893266	0.893266	0.893266	0.893266	0.929417	0.929417	0.929417	0.929417	0.929417	0.761093	0.929417	0.786456	0.732	0.720875
AB526283.1-Chimpanzee-Tanzania	0.0877656	0.0124661	0.0721195	0.29522	0.289427	0.752948	0.728392	0.727012	0.736008	0.600113	0.579354	0.786456	0.786456	0.786456	0.786456	0.896672	0.855111	0.872192	0.872192	0.880757	0.880757	0.736008	0.736008	0.781385	0.786456	0.789466	0.662777	0.786456	0.786456	0.779747	0.779747	0.717059	0.754342	0.786456	0.786456	0.893266	0.893266	0.893266	0.893266	0.929417	0.929417	0.929417	0.929417	0.929417	0.776139	0.929417	0.786456	0.747046	0.735921
AB526284.1-Chimpanzee-Tanzania	0.0877656	0.0721195	0.0124661	0.29522	0.289427	0.752948	0.728392	0.727012	0.736008	0.600113	0.579354	0.786456	0.786456	0.786456	0.786456	0.896672	0.855111	0.872192	0.872192	0.880757	0.880757	0.736008	0.736008	0.781385	0.786456	0.789466	0.662777	0.786456	0.786456	0.779747	0.779747	0.717059	0.754342	0.786456	0.786456	0.893266	0.893266	0.893266	0.893266	0.929417	0.929417	0.929417	0.929417	0.929417	0.776139	0.929417	0.786456	0.747046	0.735921
AB526285.1-Chimpanzee-Tanzania	0.280174	0.29522	0.29522	0.0120542	0.0937237	0.693152	0.668596	0.667216	0.692591	0.541976	0.521217	0.786456	0.786456	0.786456	0.786456	0.879293	0.854812	0.854812	0.854812	0.880757	0.863378	0.692591	0.692591	0.784657	0.786456	0.789466	0.622894	0.786456	0.786456	0.779747	0.779747	0.720267	0.720258	0.786456	0.786456	0.892967	0.892967	0.910347	0.910347	0.946498	0.946498	0.946498	0.946498	0.946498	0.758498	0.946498	0.786456	0.729404	0.718279
AB526286.1-Chimpanzee-Tanzania	0.274381	0.289427	0.289427	0.0937237	0.012198	0.687359	0.662803	0.661423	0.686798	0.536183	0.515424	0.786456	0.786456	0.786456	0.786456	0.873499	0.849019	0.849019	0.849019	0.874964	0.857584	0.686798	0.686798	0.778864	0.786456	0.789466	0.617101	0.786456	0.786456	0.779747	0.779747	0.720267	0.720258	0.786456	0.786456	0.887174	0.887174	0.904554	0.904554	0.940705	0.940705	0.940705	0.940705	0.940705	0.752704	0.940705	0.786456	0.723611	0.712486
AB526287.1-Chimpanzee-Gabon	0.737902	0.752948	0.752948	0.693152	0.687359	0.00830422	0.111749	0.112806	0.27392	0.576329	0.52772	0.786456	0.786456	0.786456	0.786456	0.915873	0.911548	0.911548	0.911548	0.899958	0.899958	0.27392	0.27392	0.896393	0.786456	0.796175	0.440034	0.786456	0.786456	0.786456	0.786456	0.711446	0.733933	0.786456	0.786456	0.915873	0.915873	0.915873	0.915873	0.974115	0.974115	0.974115	0.974115	0.974115	0.857372	0.974115	0.786456	0.776396	0.765271
AB526288.1-Chimpanzee-Gabon	0.713346	0.728392	0.728392	0.668596	0.662803	0.111749	0.00927507	0.082001	0.280409	0.595366	0.546757	0.786456	0.786456	0.786456	0.786456	0.910347	0.906022	0.906022	0.906022	0.894432	0.894432	0.280409	0.280409	0.890867	0.786456	0.796175	0.446523	0.786456	0.786456	0.786456	0.786456	0.692417	0.733933	0.786456	0.786456	0.910347	0.910347	0.910347	0.910347	0.968589	0.968589	0.968589	0.968589	0.968589	0.851846	0.968589	0.786456	0.77087	0.759745
AB526289.1-Gorilla-Gabon	0.711966	0.727012	0.727012	0.667216	0.661423	0.112806	0.082001	0.00885468	0.27392	0.595366	0.546757	0.786456	0.786456	0.786456	0.786456	0.915873	0.911548	0.911548	0.911548	0.899958	0.899958	0.27392	0.27392	0.889487	0.786456	0.796175	0.440034	0.786456	0.786456	0.786456	0.786456	0.692417	0.733933	0.786456	0.786456	0.915873	0.915873	0.915873	0.915873	0.967209	0.967209	0.967209	0.967209	0.967209	0.850466	0.967209	0.786456	0.76949	0.758365
Chimp_Ch28Str2-CAR-(_-P-Cox1)-Hasegawa_16	0.720962	0.736008	0.736008	0.692591	0.686798	0.27392	0.280409	0.27392	0.00893346	0.632736	0.577418	0.797956	0.797956	0.797956	0.797956	0.920664	0.916339	0.916339	0.916339	0.903283	0.920664	0.0810658	0.0810658	0.900909	0.797956	0.800966	0.466452	0.786456	0.797956	0.791247	0.791247	0.704737	0.734327	0.797956	0.797956	0.911409	0.911409	0.894028	0.911409	0.945365	0.962745	0.962745	0.962745	0.962745	0.864749	0.962745	0.797956	0.749592	0.738467
Chimp_D450Str1-CAR-(_-K-Cox1)-Hasegawa_16	0.585067	0.600113	0.600113	0.541976	0.536183	0.576329	0.595366	0.595366	0.632736	0.0122794	0.250296	0.756551	0.756551	0.756551	0.756551	0.86428	0.850237	0.850237	0.850237	0.865745	0.848365	0.632736	0.632736	0.743459	0.756551	0.756551	0.403053	0.745052	0.756551	0.756551	0.756551	0.688659	0.717006	0.756551	0.756551	0.86428	0.86428	0.88166	0.88166	0.902982	0.902982	0.902982	0.902982	0.902982	0.764863	0.902982	0.756551	0.72796	0.716836
Chimp_D450Str4-CAR-(-_K-Cox1)-Hasegawa_16	0.564308	0.579354	0.579354	0.521217	0.515424	0.52772	0.546757	0.546757	0.577418	0.250296	0.0130699	0.790056	0.790056	0.790056	0.790056	0.88411	0.879785	0.879785	0.879785	0.885574	0.868195	0.577418	0.577418	0.773007	0.790056	0.793065	0.382294	0.778556	0.790056	0.783347	0.783347	0.648525	0.718396	0.790056	0.790056	0.897784	0.897784	0.915164	0.915164	0.936486	0.936486	0.936486	0.936486	0.936486	0.766253	0.936486	0.790056	0.731402	0.720277
Dog_1101_It-Italy-(VI-A-Cox1)-Barratt_19	0.786456	0.786456	0.786456	0.786456	0.786456	0.786456	0.786456	0.786456	0.797956	0.756551	0.790056	0.00995142	0.509723	0.527348	0.509723	0.693997	0.70314	0.704131	0.688485	0.718759	0.705588	0.797956	0.797956	0.788681	0.561964	0.627812	0.797956	0.521167	0.583215	0.610026	0.569736	0.80714	0.775934	0.574674	0.602254	0.596808	0.625571	0.579233	0.574674	0.59676	0.596002	0.598974	0.579935	0.579935	0.780331	0.579935	0.591181	0.803842	0.803842
Dog_A4_US_GA-USA-(VI-A-Cox1)-Barratt_19	0.786456	0.786456	0.786456	0.786456	0.786456	0.786456	0.786456	0.786456	0.797956	0.756551	0.790056	0.509723	0.00995142	0.527348	0.509723	0.693997	0.70314	0.704131	0.688485	0.718759	0.705588	0.797956	0.797956	0.788681	0.561964	0.627812	0.797956	0.521167	0.583215	0.610026	0.569736	0.80714	0.775934	0.574674	0.602254	0.596808	0.625571	0.579233	0.574674	0.59676	0.596002	0.598974	0.579935	0.579935	0.780331	0.579935	0.591181	0.803842	0.803842
Dog_A7_US_GA-USA-(VI-A-Cox1)-Barratt_19	0.786456	0.786456	0.786456	0.786456	0.786456	0.786456	0.786456	0.786456	0.797956	0.756551	0.790056	0.527348	0.527348	0.00931131	0.527348	0.711623	0.70314	0.721756	0.70611	0.736384	0.723214	0.797956	0.797956	0.788681	0.579589	0.645437	0.797956	0.538793	0.60084	0.627652	0.587361	0.80714	0.793559	0.592299	0.619879	0.614433	0.643196	0.596858	0.592299	0.614385	0.613627	0.6166	0.597561	0.597561	0.797956	0.597561	0.608806	0.803842	0.803842
Dog_Bu_US_Cl_OH-USA-(VI-A-Cox1)-Barratt_19	0.786456	0.786456	0.786456	0.786456	0.786456	0.786456	0.786456	0.786456	0.797956	0.756551	0.790056	0.509723	0.509723	0.527348	0.00995142	0.693997	0.70314	0.704131	0.688485	0.718759	0.705588	0.797956	0.797956	0.788681	0.561964	0.627812	0.797956	0.521167	0.583215	0.610026	0.569736	0.80714	0.775934	0.574674	0.602254	0.596808	0.625571	0.579233	0.574674	0.59676	0.596002	0.598974	0.579935	0.579935	0.780331	0.579935	0.591181	0.803842	0.803842
DogKHRovieng-11-Cambodia-(V-B-Cox1)-Jaleta_17	0.896672	0.896672	0.896672	0.879293	0.873499	0.915873	0.910347	0.915873	0.920664	0.86428	0.88411	0.693997	0.693997	0.711623	0.693997	0.00751556	0.692075	0.635723	0.628831	0.334422	0.352478	0.920664	0.920664	0.91789	0.663892	0.647863	0.896318	0.68965	0.685999	0.657183	0.657183	0.785467	0.762259	0.693997	0.663892	0.536078	0.544077	0.584151	0.591973	0.58887	0.638154	0.588693	0.588693	0.588693	0.890547	0.564357	0.660818	0.873338	0.873338
DogKHRovieng-4-Cambodia-(I-B-Cox1)-Jaleta_17	0.855111	0.855111	0.855111	0.854812	0.849019	0.911548	0.906022	0.911548	0.916339	0.850237	0.879785	0.70314	0.70314	0.70314	0.70314	0.692075	0.00585057	0.374997	0.366515	0.750249	0.7197	0.916339	0.916339	0.884853	0.716654	0.709945	0.891994	0.698793	0.716654	0.709945	0.709945	0.795186	0.789603	0.724652	0.716654	0.689575	0.719086	0.742764	0.699887	0.76829	0.680541	0.696608	0.696608	0.672817	0.903847	0.696608	0.713579	0.932888	0.932888
DogKHRovieng-5-Cambodia-(I-B-Cox1)-Jaleta_17	0.872192	0.872192	0.872192	0.854812	0.849019	0.911548	0.906022	0.911548	0.916339	0.850237	0.879785	0.704131	0.704131	0.721756	0.704131	0.635723	0.374997	0.00649232	0.34621	0.639732	0.678548	0.916339	0.916339	0.884853	0.717645	0.710936	0.891994	0.699784	0.717645	0.710936	0.710936	0.795186	0.771978	0.725643	0.717645	0.714717	0.744228	0.6977	0.717959	0.723225	0.730746	0.714679	0.714679	0.714679	0.886222	0.714679	0.71457	0.932888	0.932888
DogKHRovieng-6-Cambodia-(I-B-Cox1)-Jaleta_17	0.872192	0.872192	0.872192	0.854812	0.849019	0.911548	0.906022	0.911548	0.916339	0.850237	0.879785	0.688485	0.688485	0.70611	0.688485	0.628831	0.366515	0.34621	0.00657334	0.648931	0.656456	0.916339	0.916339	0.884853	0.679892	0.673183	0.891994	0.684138	0.701999	0.673183	0.673183	0.795186	0.771978	0.709998	0.679892	0.652129	0.68164	0.635111	0.727149	0.660637	0.739936	0.72387	0.72387	0.700079	0.886222	0.72387	0.676818	0.932888	0.932888
DogKHRovieng-7-Cambodia-(I-B-Cox1)-Jaleta_17	0.880757	0.880757	0.880757	0.880757	0.874964	0.899958	0.894432	0.899958	0.903283	0.865745	0.885574	0.718759	0.718759	0.736384	0.718759	0.334422	0.750249	0.639732	0.648931	0.00781576	0.286487	0.903283	0.903283	0.901976	0.710166	0.694137	0.897783	0.714412	0.732272	0.703457	0.703457	0.785467	0.762259	0.740271	0.710166	0.605398	0.634909	0.581344	0.665426	0.606869	0.711607	0.662147	0.662147	0.662147	0.874632	0.63781	0.707092	0.857423	0.857423
DogKHRovieng-8-Cambodia-(IV-B-Cox1)-Jaleta_17	0.880757	0.880757	0.880757	0.863378	0.857584	0.899958	0.894432	0.899958	0.920664	0.848365	0.868195	0.705588	0.705588	0.723214	0.705588	0.352478	0.7197	0.678548	0.656456	0.286487	0.00746893	0.920664	0.920664	0.901976	0.675483	0.659454	0.880404	0.701242	0.69759	0.668774	0.668774	0.785467	0.762259	0.705588	0.675483	0.613674	0.621673	0.661747	0.669569	0.666466	0.71575	0.66629	0.66629	0.66629	0.874632	0.641953	0.672409	0.871347	0.871347
Gorilla_Gor46Str1-CAR-(_-L-Cox1)-Hasegawa_16	0.720962	0.736008	0.736008	0.692591	0.686798	0.27392	0.280409	0.27392	0.0810658	0.632736	0.577418	0.797956	0.797956	0.797956	0.797956	0.920664	0.916339	0.916339	0.916339	0.903283	0.920664	0.00893346	0.0652663	0.900909	0.797956	0.800966	0.466452	0.786456	0.797956	0.791247	0.791247	0.704737	0.734327	0.797956	0.797956	0.911409	0.911409	0.894028	0.911409	0.945365	0.962745	0.962745	0.962745	0.962745	0.864749	0.962745	0.797956	0.749592	0.738467
Gorilla_Gor46Str2-CAR-(_-L-Cox1)-Hasegawa_16	0.720962	0.736008	0.736008	0.692591	0.686798	0.27392	0.280409	0.27392	0.0810658	0.632736	0.577418	0.797956	0.797956	0.797956	0.797956	0.920664	0.916339	0.916339	0.916339	0.903283	0.920664	0.0652663	0.00893346	0.900909	0.797956	0.800966	0.466452	0.786456	0.797956	0.791247	0.791247	0.704737	0.734327	0.797956	0.797956	0.911409	0.911409	0.894028	0.911409	0.945365	0.962745	0.962745	0.962745	0.962745	0.864749	0.962745	0.797956	0.749592	0.738467
Human - Thailand - MT479191.1-(_-S-Cox1)_Janwan_2020	0.76634	0.781385	0.781385	0.784657	0.778864	0.896393	0.890867	0.889487	0.900909	0.743459	0.773007	0.788681	0.788681	0.788681	0.788681	0.91789	0.884853	0.884853	0.884853	0.901976	0.901976	0.900909	0.900909	0.017781	0.788681	0.781972	0.823971	0.777181	0.788681	0.781972	0.781972	0.702017	0.635345	0.788681	0.788681	0.912571	0.912571	0.912571	0.912571	0.987851	0.998631	0.983409	0.998631	0.998631	0.291059	0.998631	0.788681	0.711794	0.70067
Human_1-Australia-(II-A-Cox1)-Beknazarova_19	0.786456	0.786456	0.786456	0.786456	0.786456	0.786456	0.786456	0.786456	0.797956	0.756551	0.790056	0.561964	0.561964	0.579589	0.561964	0.663892	0.716654	0.717645	0.679892	0.710166	0.675483	0.797956	0.797956	0.788681	0.0105036	0.576123	0.797956	0.573408	0.553633	0.558338	0.518047	0.799142	0.775934	0.561631	0.572149	0.588215	0.590421	0.548852	0.561631	0.574653	0.596002	0.598974	0.579935	0.579935	0.780331	0.579935	0.569074	0.795843	0.795843
Human_1540_Ni-Nigeria-(II-A-Cox1)-Barratt_19	0.789466	0.789466	0.789466	0.789466	0.789466	0.796175	0.796175	0.796175	0.800966	0.756551	0.793065	0.627812	0.627812	0.645437	0.627812	0.647863	0.709945	0.710936	0.673183	0.694137	0.659454	0.800966	0.800966	0.781972	0.576123	0.0106773	0.800966	0.639257	0.576979	0.548163	0.569414	0.802151	0.778944	0.584977	0.576456	0.592522	0.594728	0.595661	0.584977	0.621463	0.619347	0.603281	0.603281	0.603281	0.78334	0.603281	0.594633	0.785235	0.785235
Human_1AStr1-CAR-(_-K-Cox1)-Hasegawa_16	0.647731	0.662777	0.662777	0.622894	0.617101	0.440034	0.446523	0.440034	0.466452	0.403053	0.382294	0.797956	0.797956	0.797956	0.797956	0.896318	0.891994	0.891994	0.891994	0.897783	0.880404	0.466452	0.466452	0.823971	0.797956	0.800966	0.0110928	0.786456	0.797956	0.791247	0.791247	0.699799	0.746399	0.797956	0.797956	0.909993	0.909993	0.927373	0.927373	0.956618	0.956618	0.956618	0.956618	0.956618	0.800151	0.956618	0.797956	0.709276	0.723624
Human_21_17_La-Laos-(VI-_-Cox1)-Barratt_19	0.786456	0.786456	0.786456	0.786456	0.786456	0.786456	0.786456	0.786456	0.786456	0.745052	0.778556	0.521167	0.521167	0.538793	0.521167	0.68965	0.698793	0.699784	0.684138	0.714412	0.701242	0.786456	0.786456	0.777181	0.573408	0.639257	0.786456	0.0110719	0.59466	0.621471	0.581181	0.80714	0.768831	0.586119	0.613698	0.608252	0.621224	0.590678	0.586119	0.608204	0.607446	0.610419	0.59138	0.59138	0.768831	0.59138	0.602626	0.796739	0.796739
Human_238_Au-Australia-(II-A-Cox1)-Barratt_19	0.786456	0.786456	0.786456	0.786456	0.786456	0.786456	0.786456	0.786456	0.797956	0.756551	0.790056	0.583215	0.583215	0.60084	0.583215	0.685999	0.716654	0.717645	0.701999	0.732272	0.69759	0.797956	0.797956	0.788681	0.553633	0.576979	0.797956	0.59466	0.0104228	0.559193	0.561405	0.799142	0.775934	0.518193	0.573004	0.58907	0.591277	0.59221	0.518193	0.618011	0.552563	0.555536	0.536497	0.536497	0.780331	0.536497	0.591181	0.795843	0.795843
Human_3-Australia-(II-A-Cox1)-Beknazarova_19	0.779747	0.779747	0.779747	0.779747	0.779747	0.786456	0.786456	0.786456	0.791247	0.756551	0.783347	0.610026	0.610026	0.627652	0.610026	0.657183	0.709945	0.710936	0.673183	0.703457	0.668774	0.791247	0.791247	0.781972	0.558338	0.548163	0.791247	0.621471	0.559193	0.0115674	0.551629	0.792433	0.769225	0.567191	0.539631	0.555698	0.557904	0.558837	0.567191	0.584638	0.601562	0.585495	0.585495	0.585495	0.773622	0.585495	0.557808	0.795843	0.795843
Human_308_Au-Australia-(II-A-Cox1)-Barratt_19	0.779747	0.779747	0.779747	0.779747	0.779747	0.786456	0.786456	0.786456	0.791247	0.756551	0.783347	0.569736	0.569736	0.587361	0.569736	0.657183	0.709945	0.710936	0.673183	0.703457	0.668774	0.791247	0.791247	0.781972	0.518047	0.569414	0.791247	0.581181	0.561405	0.551629	0.0115671	0.792433	0.769225	0.569404	0.579921	0.595987	0.598194	0.556624	0.569404	0.582426	0.603774	0.606747	0.587708	0.587708	0.773622	0.587708	0.576847	0.795843	0.795843
Human_333_GuBi-Guinea-Bissau-(XII-_-Cox1)-Barratt_19	0.702013	0.717059	0.717059	0.720267	0.720267	0.711446	0.692417	0.692417	0.704737	0.688659	0.648525	0.80714	0.80714	0.80714	0.80714	0.785467	0.795186	0.795186	0.795186	0.785467	0.785467	0.704737	0.704737	0.702017	0.799142	0.802151	0.699799	0.80714	0.799142	0.792433	0.792433	0.0161767	0.692113	0.80714	0.799142	0.799142	0.80714	0.799142	0.80714	0.786456	0.786456	0.786456	0.786456	0.786456	0.692113	0.786456	0.796067	0.724944	0.724944
Human_5325_In-India-(_-S-Cox1)-Barratt_19	0.739296	0.754342	0.754342	0.720258	0.720258	0.733933	0.733933	0.733933	0.734327	0.717006	0.718396	0.775934	0.775934	0.793559	0.775934	0.762259	0.789603	0.771978	0.771978	0.762259	0.762259	0.734327	0.734327	0.635345	0.775934	0.778944	0.746399	0.768831	0.775934	0.769225	0.769225	0.692113	0.0183005	0.775934	0.775934	0.775934	0.775934	0.775934	0.775934	0.775934	0.775934	0.775934	0.775934	0.775934	0.566	0.775934	0.775934	0.646845	0.646845
Human_58_It-Italy-(III-A-Cox1)-Barratt_19	0.786456	0.786456	0.786456	0.786456	0.786456	0.786456	0.786456	0.786456	0.797956	0.756551	0.790056	0.574674	0.574674	0.592299	0.574674	0.693997	0.724652	0.725643	0.709998	0.740271	0.705588	0.797956	0.797956	0.788681	0.561631	0.584977	0.797956	0.586119	0.518193	0.567191	0.569404	0.80714	0.775934	0.00988032	0.581003	0.597069	0.582736	0.600208	0.509652	0.618011	0.552563	0.555536	0.536497	0.536497	0.780331	0.536497	0.591181	0.803842	0.803842
Human_877_IvCo-Ivory_Coast-(XI-A-Cox1)-Barratt_19	0.786456	0.786456	0.786456	0.786456	0.786456	0.786456	0.786456	0.786456	0.797956	0.756551	0.790056	0.602254	0.602254	0.619879	0.602254	0.663892	0.716654	0.717645	0.679892	0.710166	0.675483	0.797956	0.797956	0.788681	0.572149	0.576456	0.797956	0.613698	0.573004	0.539631	0.579921	0.799142	0.775934	0.581003	0.0104461	0.547925	0.571715	0.572147	0.581003	0.576866	0.593789	0.577723	0.577723	0.577723	0.780331	0.577723	0.550036	0.795843	0.795843
Human_China_H175-(I-A-Cox1)-Zhou_19	0.893266	0.893266	0.893266	0.892967	0.887174	0.915873	0.910347	0.915873	0.911409	0.86428	0.897784	0.596808	0.596808	0.614433	0.596808	0.536078	0.689575	0.714717	0.652129	0.605398	0.613674	0.911409	0.911409	0.912571	0.588215	0.592522	0.909993	0.608252	0.58907	0.555698	0.595987	0.799142	0.775934	0.597069	0.547925	0.00559627	0.217168	0.306101	0.437807	0.299554	0.451855	0.434527	0.434527	0.458317	0.904221	0.410191	0.566102	0.905809	0.905809
Human_China_H175-(III-E-Cox1)-Zhou_19	0.893266	0.893266	0.893266	0.892967	0.887174	0.915873	0.910347	0.915873	0.911409	0.86428	0.897784	0.625571	0.625571	0.643196	0.625571	0.544077	0.719086	0.744228	0.68164	0.634909	0.621673	0.911409	0.911409	0.912571	0.590421	0.594728	0.909993	0.621224	0.591277	0.557904	0.598194	0.80714	0.775934	0.582736	0.571715	0.217168	0.00497465	0.329615	0.423474	0.315346	0.467647	0.450319	0.450319	0.474109	0.904221	0.425983	0.581893	0.913808	0.913808
Human_KHRovieng-1-Cambodia-(I_II-A-Cox1)-Jaleta_17	0.893266	0.893266	0.893266	0.910347	0.904554	0.915873	0.910347	0.915873	0.894028	0.88166	0.915164	0.579233	0.579233	0.596858	0.579233	0.584151	0.742764	0.6977	0.635111	0.581344	0.661747	0.894028	0.894028	0.912571	0.548852	0.595661	0.927373	0.590678	0.59221	0.558837	0.556624	0.799142	0.775934	0.600208	0.572147	0.306101	0.329615	0.0054666	0.413224	0.230169	0.480487	0.431026	0.431026	0.454816	0.904221	0.40669	0.569073	0.905809	0.905809
Human_KHRovieng-3-Cambodia-(III-A-Cox1)-Jaleta_17	0.893266	0.893266	0.893266	0.910347	0.904554	0.915873	0.910347	0.915873	0.911409	0.88166	0.915164	0.574674	0.574674	0.592299	0.574674	0.591973	0.699887	0.717959	0.727149	0.665426	0.669569	0.911409	0.911409	0.912571	0.561631	0.584977	0.927373	0.586119	0.518193	0.567191	0.569404	0.80714	0.775934	0.509652	0.581003	0.437807	0.423474	0.413224	0.0048984	0.431026	0.247473	0.234432	0.198013	0.221803	0.904221	0.222351	0.591181	0.913808	0.913808
Human_MA3-Thailand-(_-A-Cox1)-Thanchomnang_17	0.929417	0.929417	0.929417	0.946498	0.940705	0.974115	0.968589	0.967209	0.945365	0.902982	0.936486	0.59676	0.59676	0.614385	0.59676	0.58887	0.76829	0.723225	0.660637	0.606869	0.666466	0.945365	0.945365	0.987851	0.574653	0.621463	0.956618	0.608204	0.618011	0.584638	0.582426	0.786456	0.775934	0.618011	0.576866	0.299554	0.315346	0.230169	0.431026	0.00145709	0.44463	0.39743	0.380717	0.404507	0.962435	0.35638	0.576866	0.929275	0.929275
Human_SsLC17-Laos-(_-A-Cox1)-Laymanivong_16	0.929417	0.929417	0.929417	0.946498	0.940705	0.974115	0.968589	0.967209	0.962745	0.902982	0.936486	0.596002	0.596002	0.613627	0.596002	0.638154	0.680541	0.730746	0.739936	0.711607	0.71575	0.962745	0.962745	0.998631	0.596002	0.619347	0.956618	0.607446	0.552563	0.601562	0.603774	0.786456	0.775934	0.552563	0.593789	0.451855	0.467647	0.480487	0.247473	0.44463	0	0.136524	0.0889177	0.112707	0.973215	0.113255	0.61504	0.929275	0.929275
Human_SsLN1-Laos-(_-A-Cox1)-Laymanivong_16	0.929417	0.929417	0.929417	0.946498	0.940705	0.974115	0.968589	0.967209	0.962745	0.902982	0.936486	0.598974	0.598974	0.6166	0.598974	0.588693	0.696608	0.714679	0.72387	0.662147	0.66629	0.962745	0.962745	0.983409	0.598974	0.603281	0.956618	0.610419	0.555536	0.585495	0.606747	0.786456	0.775934	0.555536	0.577723	0.434527	0.450319	0.431026	0.234432	0.39743	0.136524	0.00225507	0.0870635	0.110853	0.957993	0.111401	0.598974	0.929275	0.929275
Human_SsLS2-Laos-(_-A-Cox1)-Laymanivong_16	0.929417	0.929417	0.929417	0.946498	0.940705	0.974115	0.968589	0.967209	0.962745	0.902982	0.936486	0.579935	0.579935	0.597561	0.579935	0.588693	0.696608	0.714679	0.72387	0.662147	0.66629	0.962745	0.962745	0.998631	0.579935	0.603281	0.956618	0.59138	0.536497	0.585495	0.587708	0.786456	0.775934	0.536497	0.577723	0.434527	0.450319	0.431026	0.198013	0.380717	0.0889177	0.0870635	2.35648e-06	0.0487945	0.973215	0.0493425	0.598974	0.929275	0.929275
Human_SsLS27-Laos-(_-A-Cox1)-Laymanivong_16	0.929417	0.929417	0.929417	0.946498	0.940705	0.974115	0.968589	0.967209	0.962745	0.902982	0.936486	0.579935	0.579935	0.597561	0.579935	0.588693	0.672817	0.714679	0.700079	0.662147	0.66629	0.962745	0.962745	0.998631	0.579935	0.603281	0.956618	0.59138	0.536497	0.585495	0.587708	0.786456	0.775934	0.536497	0.577723	0.458317	0.474109	0.454816	0.221803	0.404507	0.112707	0.110853	0.0487945	1.41719e-06	0.973215	0.0731323	0.598974	0.929275	0.929275
Human_UD33-Thailand-(_-S-Cox1)-Thanchomnang_17	0.761093	0.776139	0.776139	0.758498	0.752704	0.857372	0.851846	0.850466	0.864749	0.764863	0.766253	0.780331	0.780331	0.797956	0.780331	0.890547	0.903847	0.886222	0.886222	0.874632	0.874632	0.864749	0.864749	0.291059	0.780331	0.78334	0.800151	0.768831	0.780331	0.773622	0.773622	0.692113	0.566	0.780331	0.780331	0.904221	0.904221	0.904221	0.904221	0.962435	0.973215	0.957993	0.973215	0.973215	0.0169985	0.973215	0.780331	0.72912	0.717996
Human_UD45-Thailand-(_-A-Cox1)-Thanchomnang_17	0.929417	0.929417	0.929417	0.946498	0.940705	0.974115	0.968589	0.967209	0.962745	0.902982	0.936486	0.579935	0.579935	0.597561	0.579935	0.564357	0.696608	0.714679	0.72387	0.63781	0.641953	0.962745	0.962745	0.998631	0.579935	0.603281	0.956618	0.59138	0.536497	0.585495	0.587708	0.786456	0.775934	0.536497	0.577723	0.410191	0.425983	0.40669	0.222351	0.35638	0.113255	0.111401	0.0493425	0.0731323	0.973215	3.66248e-06	0.598974	0.929275	0.929275
Human_USA_Pos_control_BAL_(III_XI_A_Cox1)_Cox1_-_99.5%_~_MG995852.1	0.786456	0.786456	0.786456	0.786456	0.786456	0.786456	0.786456	0.786456	0.797956	0.756551	0.790056	0.591181	0.591181	0.608806	0.591181	0.660818	0.713579	0.71457	0.676818	0.707092	0.672409	0.797956	0.797956	0.788681	0.569074	0.594633	0.797956	0.602626	0.591181	0.557808	0.576847	0.796067	0.775934	0.591181	0.550036	0.566102	0.581893	0.569073	0.591181	0.576866	0.61504	0.598974	0.598974	0.598974	0.780331	0.598974	0.010998	0.792769	0.792769
J_macaque_AB526290.1-Japan-(XIV-S-Cox1)-Synth	0.732	0.747046	0.747046	0.729404	0.723611	0.776396	0.77087	0.76949	0.749592	0.72796	0.731402	0.803842	0.803842	0.803842	0.803842	0.873338	0.932888	0.932888	0.932888	0.857423	0.871347	0.749592	0.749592	0.711794	0.795843	0.785235	0.709276	0.796739	0.795843	0.795843	0.795843	0.724944	0.646845	0.803842	0.795843	0.905809	0.913808	0.905809	0.913808	0.929275	0.929275	0.929275	0.929275	0.929275	0.72912	0.929275	0.792769	0.0132328	0.163261
J_macaque_AB526291.1-Japan-(XIV-S-Cox1)-Synth	0.720875	0.735921	0.735921	0.718279	0.712486	0.765271	0.759745	0.758365	0.738467	0.716836	0.720277	0.803842	0.803842	0.803842	0.803842	0.873338	0.932888	0.932888	0.932888	0.857423	0.871347	0.738467	0.738467	0.70067	0.795843	0.785235	0.723624	0.796739	0.795843	0.795843	0.795843	0.724944	0.646845	0.803842	0.795843	0.905809	0.913808	0.905809	0.913808	0.929275	0.929275	0.929275	0.929275	0.929275	0.717996	0.929275	0.792769	0.163261	0.0141582
J_macaque_AB526292.1-Japan-(XIV-S-Cox1)-Synth	0.720875	0.735921	0.735921	0.718279	0.712486	0.765271	0.759745	0.758365	0.738467	0.716836	0.720277	0.803842	0.803842	0.803842	0.803842	0.873338	0.932888	0.932888	0.932888	0.857423	0.871347	0.738467	0.738467	0.70067	0.795843	0.785235	0.723624	0.796739	0.795843	0.795843	0.795843	0.724944	0.646845	0.803842	0.795843	0.905809	0.913808	0.905809	0.913808	0.929275	0.929275	0.929275	0.929275	0.929275	0.717996	0.929275	0.792769	0.163261	0.0406418
J_macaque_AB526293.1-Japan-(XIV-S-Cox1)-Synth	0.722281	0.737327	0.737327	0.719686	0.713893	0.766677	0.761151	0.759771	0.739873	0.72796	0.721683	0.794123	0.794123	0.794123	0.794123	0.877543	0.932888	0.932888	0.932888	0.861628	0.861628	0.739873	0.739873	0.711794	0.786124	0.795843	0.699557	0.78702	0.786124	0.786124	0.786124	0.715226	0.637126	0.794123	0.786124	0.910015	0.918013	0.910015	0.918013	0.933481	0.933481	0.933481	0.933481	0.933481	0.719402	0.933481	0.78305	0.125368	0.126675
J_macaque_AB526294.1-Japan-(XIV-S-Cox1)-Synth	0.755258	0.770304	0.770304	0.71884	0.713047	0.81075	0.805224	0.803844	0.752067	0.723788	0.745669	0.784848	0.784848	0.784848	0.784848	0.855958	0.896515	0.896515	0.896515	0.873338	0.869883	0.752067	0.752067	0.697619	0.776849	0.766241	0.723543	0.777745	0.776849	0.776849	0.776849	0.743384	0.665284	0.784848	0.776849	0.853472	0.86147	0.870851	0.87885	0.894317	0.894317	0.894317	0.894317	0.894317	0.752378	0.894317	0.773775	0.188513	0.205493
LC085501.1-Human-CAR	0.607802	0.622848	0.622848	0.582965	0.577172	0.542936	0.549425	0.542936	0.498422	0.50932	0.472499	0.786456	0.786456	0.786456	0.786456	0.884819	0.880494	0.880494	0.880494	0.886283	0.868904	0.498422	0.498422	0.799654	0.786456	0.789466	0.323387	0.786456	0.786456	0.779747	0.779747	0.683737	0.739296	0.786456	0.786456	0.898493	0.898493	0.915873	0.915873	0.945118	0.945118	0.945118	0.945118	0.945118	0.765697	0.945118	0.786456	0.707764	0.722112
LC085502.1-Human-CAR	0.647731	0.662777	0.662777	0.622894	0.617101	0.440034	0.446523	0.440034	0.461376	0.413776	0.393017	0.786456	0.786456	0.786456	0.786456	0.884819	0.880494	0.880494	0.880494	0.886283	0.868904	0.461376	0.461376	0.818894	0.786456	0.789466	0.0781483	0.786456	0.786456	0.779747	0.779747	0.699799	0.739296	0.786456	0.786456	0.898493	0.898493	0.915873	0.915873	0.945118	0.945118	0.945118	0.945118	0.945118	0.795074	0.945118	0.786456	0.702173	0.716521
LC085503.1-Human-CAR	0.673262	0.688308	0.688308	0.648425	0.642632	0.465565	0.472054	0.465565	0.486906	0.439307	0.418548	0.786456	0.786456	0.786456	0.786456	0.884819	0.880494	0.880494	0.880494	0.886283	0.868904	0.486906	0.486906	0.818894	0.786456	0.789466	0.103679	0.786456	0.786456	0.779747	0.779747	0.699799	0.739296	0.786456	0.786456	0.898493	0.898493	0.915873	0.915873	0.945118	0.945118	0.945118	0.945118	0.945118	0.795074	0.945118	0.786456	0.702173	0.716521
LC085505.1-Human-CAR	0.647731	0.662777	0.662777	0.622894	0.617101	0.440034	0.446523	0.440034	0.461376	0.413776	0.393017	0.786456	0.786456	0.786456	0.786456	0.884819	0.880494	0.880494	0.880494	0.886283	0.868904	0.461376	0.461376	0.818894	0.786456	0.789466	0.0781483	0.786456	0.786456	0.779747	0.779747	0.699799	0.739296	0.786456	0.786456	0.898493	0.898493	0.915873	0.915873	0.945118	0.945118	0.945118	0.945118	0.945118	0.795074	0.945118	0.786456	0.702173	0.716521
LC085506.1-Chimpanzee-CAR	0.720962	0.736008	0.736008	0.692591	0.686798	0.27392	0.280409	0.27392	0.075989	0.627659	0.572341	0.786456	0.786456	0.786456	0.786456	0.909164	0.904839	0.904839	0.904839	0.891784	0.909164	0.075989	0.075989	0.895832	0.786456	0.789466	0.461376	0.786456	0.786456	0.779747	0.779747	0.704737	0.727224	0.786456	0.786456	0.899909	0.899909	0.882528	0.899909	0.933865	0.951245	0.951245	0.951245	0.951245	0.859672	0.951245	0.786456	0.742489	0.731364
LC197946.1-Slow_loris-Borneo	0.909657	0.909657	0.909657	0.909657	0.903864	0.965395	0.959869	0.958489	0.95178	0.891482	0.902591	0.796175	0.796175	0.796175	0.796175	0.70611	0.852992	0.810849	0.788742	0.73329	0.758191	0.95178	0.95178	0.930649	0.774068	0.756751	0.922723	0.796175	0.796175	0.748321	0.767359	0.764061	0.730076	0.796175	0.75503	0.694037	0.694037	0.694037	0.784581	0.716567	0.840506	0.807111	0.807111	0.830901	0.895143	0.782775	0.75503	0.886219	0.860747
LC197947.1-Slow_loris-Borneo	0.909657	0.909657	0.909657	0.909657	0.903864	0.965395	0.959869	0.958489	0.95178	0.891482	0.902591	0.796175	0.796175	0.796175	0.796175	0.70611	0.852992	0.810849	0.788742	0.73329	0.758191	0.95178	0.95178	0.930649	0.774068	0.756751	0.922723	0.796175	0.796175	0.748321	0.767359	0.764061	0.730076	0.796175	0.75503	0.694037	0.694037	0.694037	0.784581	0.716567	0.840506	0.807111	0.807111	0.830901	0.895143	0.782775	0.75503	0.886219	0.860747
LC197948.1-Slow_loris-Borneo	0.909657	0.909657	0.909657	0.909657	0.903864	0.965395	0.959869	0.958489	0.95178	0.891482	0.902591	0.796175	0.796175	0.796175	0.796175	0.70611	0.852992	0.810849	0.788742	0.73329	0.758191	0.95178	0.95178	0.930649	0.774068	0.756751	0.922723	0.796175	0.796175	0.748321	0.767359	0.764061	0.730076	0.796175	0.75503	0.694037	0.694037	0.694037	0.784581	0.716567	0.840506	0.807111	0.807111	0.830901	0.895143	0.782775	0.75503	0.886219	0.860747
LC197949.1-Slow_loris-Borneo	0.909657	0.909657	0.909657	0.909657	0.903864	0.965395	0.959869	0.958489	0.95178	0.891482	0.902591	0.796175	0.796175	0.796175	0.796175	0.70611	0.852992	0.810849	0.788742	0.73329	0.758191	0.95178	0.95178	0.930649	0.774068	0.756751	0.922723	0.796175	0.796175	0.748321	0.767359	0.764061	0.730076	0.796175	0.75503	0.694037	0.694037	0.694037	0.784581	0.716567	0.840506	0.807111	0.807111	0.830901	0.895143	0.782775	0.75503	0.886219	0.860747
LC197950.1-Slow_loris-Borneo	0.909657	0.909657	0.909657	0.909657	0.903864	0.965395	0.959869	0.958489	0.95178	0.891482	0.902591	0.796175	0.796175	0.796175	0.796175	0.70611	0.852992	0.810849	0.788742	0.73329	0.758191	0.95178	0.95178	0.930649	0.774068	0.756751	0.922723	0.796175	0.796175	0.748321	0.767359	0.764061	0.730076	0.796175	0.75503	0.694037	0.694037	0.694037	0.784581	0.716567	0.840506	0.807111	0.807111	0.830901	0.895143	0.782775	0.75503	0.886219	0.860747
LC197951.1-Slow_loris-Borneo	0.909657	0.909657	0.909657	0.909657	0.903864	0.965395	0.959869	0.958489	0.95178	0.891482	0.902591	0.796175	0.796175	0.796175	0.796175	0.70611	0.852992	0.810849	0.788742	0.73329	0.758191	0.95178	0.95178	0.930649	0.774068	0.756751	0.922723	0.796175	0.796175	0.748321	0.767359	0.764061	0.730076	0.796175	0.75503	0.694037	0.694037	0.694037	0.784581	0.716567	0.840506	0.807111	0.807111	0.830901	0.895143	0.782775	0.75503	0.886219	0.860747
LC197952.1-Slow_loris-Borneo	0.909657	0.909657	0.909657	0.909657	0.903864	0.965395	0.959869	0.958489	0.95178	0.891482	0.902591	0.796175	0.796175	0.796175	0.796175	0.70611	0.852992	0.810849	0.788742	0.73329	0.758191	0.95178	0.95178	0.930649	0.774068	0.756751	0.922723	0.796175	0.796175	0.748321	0.767359	0.764061	0.730076	0.796175	0.75503	0.694037	0.694037	0.694037	0.784581	0.716567	0.840506	0.807111	0.807111	0.830901	0.895143	0.782775	0.75503	0.886219	0.860747
LC197953.1-Slow_loris-Borneo	0.909657	0.909657	0.909657	0.909657	0.903864	0.965395	0.959869	0.958489	0.95178	0.891482	0.902591	0.796175	0.796175	0.796175	0.796175	0.70611	0.852992	0.810849	0.788742	0.73329	0.758191	0.95178	0.95178	0.930649	0.774068	0.756751	0.922723	0.796175	0.796175	0.748321	0.767359	0.764061	0.730076	0.796175	0.75503	0.694037	0.694037	0.694037	0.784581	0.716567	0.840506	0.807111	0.807111	0.830901	0.895143	0.782775	0.75503	0.886219	0.860747
LC197954.1-Slow_loris-Borneo	0.909657	0.909657	0.909657	0.909657	0.903864	0.965395	0.959869	0.958489	0.95178	0.891482	0.902591	0.796175	0.796175	0.796175	0.796175	0.70611	0.852992	0.810849	0.788742	0.73329	0.758191	0.95178	0.95178	0.930649	0.774068	0.756751	0.922723	0.796175	0.796175	0.748321	0.767359	0.764061	0.730076	0.796175	0.75503	0.694037	0.694037	0.694037	0.784581	0.716567	0.840506	0.807111	0.807111	0.830901	0.895143	0.782775	0.75503	0.886219	0.860747
LC197955.1-Slow_loris-Borneo	0.909657	0.909657	0.909657	0.909657	0.903864	0.965395	0.959869	0.958489	0.95178	0.891482	0.902591	0.796175	0.796175	0.796175	0.796175	0.70611	0.852992	0.810849	0.788742	0.73329	0.758191	0.95178	0.95178	0.930649	0.774068	0.756751	0.922723	0.796175	0.796175	0.748321	0.767359	0.764061	0.730076	0.796175	0.75503	0.694037	0.694037	0.694037	0.784581	0.716567	0.840506	0.807111	0.807111	0.830901	0.895143	0.782775	0.75503	0.886219	0.860747
LC197956.1-Slow_loris-Borneo	0.909657	0.909657	0.909657	0.909657	0.903864	0.965395	0.959869	0.958489	0.95178	0.891482	0.902591	0.796175	0.796175	0.796175	0.796175	0.70611	0.852992	0.810849	0.788742	0.73329	0.758191	0.95178	0.95178	0.930649	0.774068	0.756751	0.922723	0.796175	0.796175	0.748321	0.767359	0.764061	0.730076	0.796175	0.75503	0.694037	0.694037	0.694037	0.784581	0.716567	0.840506	0.807111	0.807111	0.830901	0.895143	0.782775	0.75503	0.886219	0.860747
LC197957.1-Slow_loris-Borneo	0.909657	0.909657	0.909657	0.909657	0.903864	0.965395	0.959869	0.958489	0.95178	0.891482	0.902591	0.796175	0.796175	0.796175	0.796175	0.70611	0.852992	0.810849	0.788742	0.73329	0.758191	0.95178	0.95178	0.930649	0.774068	0.756751	0.922723	0.796175	0.796175	0.748321	0.767359	0.764061	0.730076	0.796175	0.75503	0.694037	0.694037	0.694037	0.784581	0.716567	0.840506	0.807111	0.807111	0.830901	0.895143	0.782775	0.75503	0.886219	0.860747
LC197958.1-Slow_loris-Borneo	0.909657	0.909657	0.909657	0.909657	0.903864	0.965395	0.959869	0.958489	0.95178	0.891482	0.902591	0.796175	0.796175	0.796175	0.796175	0.715824	0.820919	0.778777	0.788742	0.743004	0.767905	0.95178	0.95178	0.930649	0.774068	0.756751	0.922723	0.796175	0.796175	0.748321	0.767359	0.764061	0.730076	0.796175	0.75503	0.727541	0.727541	0.727541	0.818085	0.750071	0.840615	0.840615	0.840615	0.840615	0.895143	0.816279	0.75503	0.886219	0.860747
LC197959.1-Slow_loris-Borneo	0.909657	0.909657	0.909657	0.909657	0.903864	0.965395	0.959869	0.958489	0.95178	0.891482	0.902591	0.796175	0.796175	0.796175	0.796175	0.70611	0.852992	0.810849	0.788742	0.73329	0.758191	0.95178	0.95178	0.930649	0.774068	0.756751	0.922723	0.796175	0.796175	0.748321	0.767359	0.764061	0.730076	0.796175	0.75503	0.694037	0.694037	0.694037	0.784581	0.716567	0.840506	0.807111	0.807111	0.830901	0.895143	0.782775	0.75503	0.886219	0.860747
LC197960.1-Slow_loris-Borneo	0.909657	0.909657	0.909657	0.909657	0.903864	0.965395	0.959869	0.958489	0.95178	0.891482	0.902591	0.796175	0.796175	0.796175	0.796175	0.715824	0.820919	0.778777	0.788742	0.743004	0.767905	0.95178	0.95178	0.930649	0.774068	0.756751	0.922723	0.796175	0.796175	0.748321	0.767359	0.764061	0.730076	0.796175	0.75503	0.727541	0.727541	0.727541	0.818085	0.750071	0.840615	0.840615	0.840615	0.840615	0.895143	0.816279	0.75503	0.886219	0.860747
LC197961.1-Slow_loris-Borneo	0.909657	0.909657	0.909657	0.909657	0.903864	0.965395	0.959869	0.958489	0.95178	0.891482	0.902591	0.796175	0.796175	0.796175	0.796175	0.715824	0.820919	0.778777	0.788742	0.743004	0.767905	0.95178	0.95178	0.930649	0.774068	0.756751	0.922723	0.796175	0.796175	0.748321	0.767359	0.764061	0.730076	0.796175	0.75503	0.727541	0.727541	0.727541	0.818085	0.750071	0.840615	0.840615	0.840615	0.840615	0.895143	0.816279	0.75503	0.886219	0.860747
LC197962.1-Slow_loris-Borneo	0.909657	0.909657	0.909657	0.909657	0.903864	0.965395	0.959869	0.958489	0.95178	0.891482	0.902591	0.796175	0.796175	0.796175	0.796175	0.70611	0.852992	0.810849	0.788742	0.73329	0.758191	0.95178	0.95178	0.930649	0.774068	0.756751	0.922723	0.796175	0.796175	0.748321	0.767359	0.764061	0.730076	0.796175	0.75503	0.694037	0.694037	0.694037	0.784581	0.716567	0.840506	0.807111	0.807111	0.830901	0.895143	0.782775	0.75503	0.886219	0.860747
LC197963.1-Slow_loris-Borneo	0.909657	0.909657	0.909657	0.909657	0.903864	0.965395	0.959869	0.958489	0.95178	0.891482	0.902591	0.796175	0.796175	0.796175	0.796175	0.70611	0.852992	0.810849	0.788742	0.73329	0.758191	0.95178	0.95178	0.930649	0.774068	0.756751	0.922723	0.796175	0.796175	0.748321	0.767359	0.764061	0.730076	0.796175	0.75503	0.694037	0.694037	0.694037	0.784581	0.716567	0.840506	0.807111	0.807111	0.830901	0.895143	0.782775	0.75503	0.886219	0.860747
LC197964.1-Orangutan-Borneo	0.891403	0.906449	0.906449	0.859402	0.853609	0.857374	0.857374	0.850467	0.867828	0.777496	0.788605	0.758429	0.758429	0.776055	0.758429	0.83814	0.911917	0.894292	0.872185	0.83814	0.852065	0.867828	0.867828	0.733717	0.736323	0.719005	0.82449	0.758429	0.758429	0.729614	0.729614	0.721934	0.649556	0.758429	0.736323	0.835851	0.835851	0.835851	0.857957	0.894094	0.9162	0.9162	0.9162	0.9162	0.726597	0.9162	0.736323	0.619345	0.618776
LC197965.1-Orangutan-Borneo	0.891403	0.906449	0.906449	0.859402	0.853609	0.823977	0.823977	0.817071	0.867828	0.777496	0.788605	0.758429	0.758429	0.776055	0.758429	0.83814	0.911917	0.894292	0.872185	0.83814	0.852065	0.867828	0.867828	0.733717	0.736323	0.719005	0.82449	0.758429	0.758429	0.729614	0.729614	0.721934	0.649556	0.758429	0.736323	0.835851	0.835851	0.835851	0.857957	0.894094	0.9162	0.9162	0.9162	0.9162	0.726597	0.9162	0.736323	0.619345	0.618776
LC197966.1-Orangutan-Borneo	0.787463	0.787463	0.787463	0.773715	0.767922	0.768209	0.762683	0.761303	0.798096	0.78513	0.78652	0.768831	0.768831	0.786456	0.768831	0.81751	0.886235	0.86861	0.846503	0.81751	0.831434	0.798096	0.798096	0.80839	0.746724	0.749734	0.78472	0.768831	0.768831	0.740015	0.740015	0.736089	0.656671	0.768831	0.746724	0.840726	0.840726	0.840726	0.862833	0.898969	0.921076	0.921076	0.921076	0.921076	0.784513	0.921076	0.746724	0.729534	0.718409
LC197967.1-Orangutan-Borneo	0.7555	0.7555	0.7555	0.773817	0.768024	0.777928	0.772402	0.771022	0.807815	0.78513	0.796239	0.77855	0.77855	0.796175	0.77855	0.852734	0.886235	0.86861	0.846503	0.852734	0.866659	0.807815	0.807815	0.822102	0.756443	0.739126	0.794438	0.77855	0.77855	0.749734	0.749734	0.745807	0.66639	0.77855	0.756443	0.850445	0.850445	0.850445	0.872552	0.908688	0.930794	0.930794	0.930794	0.930794	0.807943	0.930794	0.756443	0.734194	0.723069
LC197968.1-Orangutan-Borneo	0.803905	0.803905	0.803905	0.772715	0.766922	0.808243	0.802717	0.801337	0.774421	0.784129	0.78552	0.768831	0.768831	0.786456	0.768831	0.800131	0.868856	0.85123	0.829124	0.81751	0.814055	0.774421	0.774421	0.841211	0.746724	0.749734	0.760043	0.768831	0.768831	0.740015	0.740015	0.736089	0.656671	0.768831	0.746724	0.823347	0.823347	0.840726	0.862833	0.898969	0.921076	0.921076	0.921076	0.921076	0.783874	0.921076	0.746724	0.722301	0.711176
LC197969.1-Orangutan-Borneo	0.785222	0.785222	0.785222	0.771475	0.765682	0.84164	0.836114	0.834734	0.824197	0.834906	0.836297	0.768831	0.768831	0.786456	0.768831	0.843016	0.886235	0.86861	0.846503	0.843016	0.85694	0.824197	0.824197	0.802325	0.746724	0.749734	0.791784	0.768831	0.768831	0.740015	0.740015	0.736089	0.675287	0.768831	0.746724	0.840726	0.840726	0.840726	0.862833	0.898969	0.921076	0.921076	0.921076	0.921076	0.778447	0.921076	0.746724	0.750379	0.739255
LC197971.1-Orangutan-Borneo	0.787463	0.787463	0.787463	0.773715	0.767922	0.768209	0.762683	0.761303	0.798096	0.78513	0.78652	0.768831	0.768831	0.786456	0.768831	0.81751	0.886235	0.86861	0.846503	0.81751	0.831434	0.798096	0.798096	0.80839	0.746724	0.749734	0.78472	0.768831	0.768831	0.740015	0.740015	0.736089	0.656671	0.768831	0.746724	0.840726	0.840726	0.840726	0.862833	0.898969	0.921076	0.921076	0.921076	0.921076	0.784513	0.921076	0.746724	0.705584	0.694459
LC197972.1-Orangutan-Borneo	0.787463	0.787463	0.787463	0.80578	0.799987	0.791864	0.786338	0.784958	0.774421	0.78513	0.78652	0.768831	0.768831	0.786456	0.768831	0.843016	0.886235	0.86861	0.846503	0.843016	0.85694	0.774421	0.774421	0.799925	0.746724	0.749734	0.742008	0.768831	0.768831	0.740015	0.740015	0.709008	0.648207	0.768831	0.746724	0.840726	0.840726	0.840726	0.862833	0.898969	0.921076	0.921076	0.921076	0.921076	0.776048	0.921076	0.746724	0.698949	0.687824
LC197973.1-Orangutan-Borneo	0.891403	0.906449	0.906449	0.859402	0.853609	0.857374	0.857374	0.850467	0.867828	0.777496	0.788605	0.758429	0.758429	0.776055	0.758429	0.83814	0.911917	0.894292	0.872185	0.83814	0.852065	0.867828	0.867828	0.733717	0.736323	0.719005	0.82449	0.758429	0.758429	0.729614	0.729614	0.721934	0.649556	0.758429	0.736323	0.835851	0.835851	0.835851	0.857957	0.894094	0.9162	0.9162	0.9162	0.9162	0.726597	0.9162	0.736323	0.619345	0.618776
LC197974.1-Orangutan-Borneo	0.891403	0.906449	0.906449	0.859402	0.853609	0.857374	0.857374	0.850467	0.867828	0.777496	0.788605	0.758429	0.758429	0.776055	0.758429	0.83814	0.911917	0.894292	0.872185	0.83814	0.852065	0.867828	0.867828	0.733717	0.736323	0.719005	0.82449	0.758429	0.758429	0.729614	0.729614	0.721934	0.649556	0.758429	0.736323	0.835851	0.835851	0.835851	0.857957	0.894094	0.9162	0.9162	0.9162	0.9162	0.726597	0.9162	0.736323	0.619345	0.618776
LC197975.1-Orangutan-Borneo	0.785222	0.785222	0.785222	0.80354	0.797747	0.817985	0.812459	0.811079	0.847873	0.834906	0.836297	0.768831	0.768831	0.786456	0.768831	0.843016	0.886235	0.86861	0.846503	0.843016	0.85694	0.847873	0.847873	0.802325	0.746724	0.749734	0.81546	0.768831	0.768831	0.740015	0.740015	0.736089	0.675287	0.768831	0.746724	0.840726	0.840726	0.840726	0.862833	0.898969	0.921076	0.921076	0.921076	0.921076	0.778447	0.921076	0.746724	0.774055	0.76293
LC197976.1-Orangutan-Borneo	0.891403	0.906449	0.906449	0.859402	0.853609	0.857374	0.857374	0.850467	0.867828	0.777496	0.788605	0.758429	0.758429	0.776055	0.758429	0.83814	0.911917	0.894292	0.872185	0.83814	0.852065	0.867828	0.867828	0.733717	0.736323	0.719005	0.82449	0.758429	0.758429	0.729614	0.729614	0.721934	0.649556	0.758429	0.736323	0.835851	0.835851	0.835851	0.857957	0.894094	0.9162	0.9162	0.9162	0.9162	0.726597	0.9162	0.736323	0.619345	0.618776
LC197977.1-Orangutan-Borneo	0.785222	0.785222	0.785222	0.80354	0.797747	0.817985	0.812459	0.811079	0.847873	0.834906	0.836297	0.768831	0.768831	0.786456	0.768831	0.843016	0.886235	0.86861	0.846503	0.843016	0.85694	0.847873	0.847873	0.802325	0.746724	0.749734	0.81546	0.768831	0.768831	0.740015	0.740015	0.736089	0.675287	0.768831	0.746724	0.840726	0.840726	0.840726	0.862833	0.898969	0.921076	0.921076	0.921076	0.921076	0.778447	0.921076	0.746724	0.774055	0.76293
LC197978.1-Orangutan-Borneo	0.787463	0.787463	0.787463	0.773715	0.767922	0.768209	0.762683	0.761303	0.81406	0.78513	0.78652	0.768831	0.768831	0.786456	0.768831	0.81751	0.886235	0.852519	0.846503	0.81751	0.831434	0.81406	0.81406	0.80839	0.746724	0.749734	0.78472	0.768831	0.768831	0.740015	0.740015	0.736089	0.656671	0.768831	0.746724	0.85669	0.85669	0.85669	0.878797	0.914933	0.93704	0.93704	0.93704	0.93704	0.784513	0.93704	0.746724	0.75321	0.742086
LC197979.1-Orangutan-Borneo	0.791821	0.791821	0.791821	0.791884	0.786091	0.806003	0.800477	0.799097	0.78856	0.799269	0.80066	0.768831	0.768831	0.786456	0.768831	0.843016	0.886235	0.86861	0.846503	0.843016	0.85694	0.78856	0.78856	0.804283	0.746724	0.749734	0.774401	0.768831	0.768831	0.740015	0.740015	0.727262	0.648207	0.768831	0.746724	0.840726	0.840726	0.840726	0.862833	0.898969	0.921076	0.921076	0.921076	0.921076	0.762152	0.921076	0.746724	0.685053	0.673928
LC197980.1-Orangutan-Borneo	0.787463	0.787463	0.787463	0.80578	0.799987	0.764056	0.75853	0.75715	0.746613	0.78513	0.78652	0.768831	0.768831	0.786456	0.768831	0.843016	0.886235	0.86861	0.846503	0.843016	0.85694	0.746613	0.746613	0.799925	0.746724	0.749734	0.742008	0.768831	0.768831	0.740015	0.740015	0.709008	0.648207	0.768831	0.746724	0.840726	0.840726	0.840726	0.862833	0.898969	0.921076	0.921076	0.921076	0.921076	0.776048	0.921076	0.746724	0.671141	0.660016
LC197981.1-Orangutan-Borneo	0.785222	0.785222	0.785222	0.80354	0.797747	0.817985	0.812459	0.811079	0.847873	0.834906	0.836297	0.768831	0.768831	0.786456	0.768831	0.843016	0.886235	0.86861	0.846503	0.843016	0.85694	0.847873	0.847873	0.802325	0.746724	0.749734	0.81546	0.768831	0.768831	0.740015	0.740015	0.736089	0.675287	0.768831	0.746724	0.840726	0.840726	0.840726	0.862833	0.898969	0.921076	0.921076	0.921076	0.921076	0.778447	0.921076	0.746724	0.774055	0.76293
LC197982.1-Orangutan-Borneo	0.891403	0.906449	0.906449	0.859402	0.853609	0.857374	0.857374	0.850467	0.867828	0.777496	0.788605	0.758429	0.758429	0.776055	0.758429	0.83814	0.911917	0.894292	0.872185	0.83814	0.852065	0.867828	0.867828	0.733717	0.736323	0.719005	0.82449	0.758429	0.758429	0.729614	0.729614	0.721934	0.649556	0.758429	0.736323	0.835851	0.835851	0.835851	0.857957	0.894094	0.9162	0.9162	0.9162	0.9162	0.726597	0.9162	0.736323	0.619345	0.618776
LC197983.1-LT_macaque-Borneo	0.891403	0.906449	0.906449	0.859402	0.853609	0.823977	0.823977	0.817071	0.867828	0.777496	0.788605	0.758429	0.758429	0.776055	0.758429	0.83814	0.911917	0.894292	0.872185	0.83814	0.852065	0.867828	0.867828	0.733717	0.736323	0.719005	0.82449	0.758429	0.758429	0.729614	0.729614	0.721934	0.649556	0.758429	0.736323	0.835851	0.835851	0.835851	0.857957	0.894094	0.9162	0.9162	0.9162	0.9162	0.726597	0.9162	0.736323	0.619345	0.618776
LC197984.1-LT_macaque-Borneo	0.807618	0.807618	0.807618	0.793871	0.788078	0.768209	0.762683	0.761303	0.798096	0.78513	0.78652	0.768831	0.768831	0.786456	0.768831	0.81751	0.906391	0.888765	0.866659	0.81751	0.831434	0.798096	0.798096	0.80839	0.746724	0.749734	0.78472	0.768831	0.768831	0.740015	0.740015	0.736089	0.656671	0.768831	0.746724	0.840726	0.840726	0.840726	0.862833	0.898969	0.921076	0.921076	0.921076	0.921076	0.784513	0.921076	0.746724	0.729534	0.718409
LC197985.1-LT_macaque-Borneo	0.787463	0.787463	0.787463	0.773715	0.767922	0.768209	0.762683	0.761303	0.798096	0.78513	0.78652	0.768831	0.768831	0.786456	0.768831	0.81751	0.886235	0.86861	0.846503	0.81751	0.831434	0.798096	0.798096	0.80839	0.746724	0.749734	0.78472	0.768831	0.768831	0.740015	0.740015	0.736089	0.656671	0.768831	0.746724	0.840726	0.840726	0.840726	0.862833	0.898969	0.921076	0.921076	0.921076	0.921076	0.784513	0.921076	0.746724	0.729534	0.718409
LC197986.1-LT_macaque-Borneo	0.785222	0.785222	0.785222	0.80354	0.797747	0.817985	0.812459	0.811079	0.847873	0.834906	0.836297	0.768831	0.768831	0.786456	0.768831	0.843016	0.886235	0.86861	0.846503	0.843016	0.85694	0.847873	0.847873	0.802325	0.746724	0.749734	0.81546	0.768831	0.768831	0.740015	0.740015	0.736089	0.675287	0.768831	0.746724	0.840726	0.840726	0.840726	0.862833	0.898969	0.921076	0.921076	0.921076	0.921076	0.778447	0.921076	0.746724	0.774055	0.76293
LC197987.1-LT_macaque-Borneo	0.785222	0.785222	0.785222	0.80354	0.797747	0.817985	0.812459	0.811079	0.847873	0.834906	0.836297	0.768831	0.768831	0.786456	0.768831	0.843016	0.886235	0.86861	0.846503	0.843016	0.85694	0.847873	0.847873	0.802325	0.746724	0.749734	0.81546	0.768831	0.768831	0.740015	0.740015	0.736089	0.675287	0.768831	0.746724	0.840726	0.840726	0.840726	0.862833	0.898969	0.921076	0.921076	0.921076	0.921076	0.778447	0.921076	0.746724	0.774055	0.76293
LC197988.1-LT_macaque-Borneo	0.803905	0.803905	0.803905	0.772715	0.766922	0.784588	0.779062	0.777682	0.798096	0.784129	0.78552	0.768831	0.768831	0.786456	0.768831	0.800131	0.868856	0.85123	0.829124	0.81751	0.814055	0.798096	0.798096	0.841211	0.746724	0.749734	0.783719	0.768831	0.768831	0.740015	0.740015	0.736089	0.656671	0.768831	0.746724	0.823347	0.823347	0.840726	0.862833	0.898969	0.921076	0.921076	0.921076	0.921076	0.783874	0.921076	0.746724	0.745976	0.734851
LC197989.1-LT_macaque-Borneo	0.792488	0.792488	0.792488	0.795119	0.789326	0.789613	0.784087	0.782707	0.803122	0.806534	0.807924	0.768831	0.768831	0.786456	0.768831	0.81751	0.886235	0.86861	0.846503	0.81751	0.831434	0.803122	0.803122	0.829794	0.746724	0.749734	0.806124	0.768831	0.768831	0.740015	0.740015	0.736089	0.656671	0.768831	0.746724	0.840726	0.840726	0.840726	0.862833	0.903994	0.926101	0.926101	0.926101	0.926101	0.761485	0.926101	0.746724	0.734559	0.723434
LC197990.1-LT_macaque-Borneo	0.787463	0.787463	0.787463	0.790094	0.784301	0.784588	0.779062	0.777682	0.798096	0.801509	0.802899	0.768831	0.768831	0.786456	0.768831	0.81751	0.886235	0.86861	0.846503	0.81751	0.831434	0.798096	0.798096	0.824769	0.746724	0.749734	0.801098	0.768831	0.768831	0.740015	0.740015	0.736089	0.656671	0.768831	0.746724	0.840726	0.840726	0.840726	0.862833	0.898969	0.921076	0.921076	0.921076	0.921076	0.767432	0.921076	0.746724	0.729534	0.718409
LC197992.1-LT_macaque-Borneo	0.785222	0.785222	0.785222	0.80354	0.797747	0.817985	0.812459	0.811079	0.847873	0.834906	0.836297	0.768831	0.768831	0.786456	0.768831	0.843016	0.886235	0.86861	0.846503	0.843016	0.85694	0.847873	0.847873	0.802325	0.746724	0.749734	0.81546	0.768831	0.768831	0.740015	0.740015	0.736089	0.675287	0.768831	0.746724	0.840726	0.840726	0.840726	0.862833	0.898969	0.921076	0.921076	0.921076	0.921076	0.778447	0.921076	0.746724	0.774055	0.76293
LC197993.1-LT_macaque-Borneo	0.785222	0.785222	0.785222	0.80354	0.797747	0.817985	0.812459	0.811079	0.847873	0.834906	0.836297	0.768831	0.768831	0.786456	0.768831	0.843016	0.886235	0.86861	0.846503	0.843016	0.85694	0.847873	0.847873	0.802325	0.746724	0.749734	0.81546	0.768831	0.768831	0.740015	0.740015	0.736089	0.675287	0.768831	0.746724	0.840726	0.840726	0.840726	0.862833	0.898969	0.921076	0.921076	0.921076	0.921076	0.778447	0.921076	0.746724	0.774055	0.76293
LC197994.1-Proboscis_monkey-Borneo	0.785222	0.785222	0.785222	0.80354	0.797747	0.817985	0.812459	0.811079	0.847873	0.834906	0.836297	0.768831	0.768831	0.786456	0.768831	0.843016	0.886235	0.86861	0.846503	0.843016	0.85694	0.847873	0.847873	0.802325	0.746724	0.749734	0.81546	0.768831	0.768831	0.740015	0.740015	0.736089	0.675287	0.768831	0.746724	0.840726	0.840726	0.840726	0.862833	0.898969	0.921076	0.921076	0.921076	0.921076	0.778447	0.921076	0.746724	0.774055	0.76293
LC197995.1-Proboscis_monkey-Borneo	0.805716	0.805716	0.805716	0.754677	0.748884	0.749171	0.743645	0.742265	0.779058	0.78513	0.78652	0.768831	0.768831	0.786456	0.768831	0.81751	0.886235	0.86861	0.846503	0.81751	0.831434	0.779058	0.779058	0.826644	0.746724	0.749734	0.802973	0.768831	0.768831	0.740015	0.740015	0.754342	0.637633	0.768831	0.746724	0.840726	0.840726	0.840726	0.862833	0.898969	0.921076	0.921076	0.921076	0.921076	0.765474	0.921076	0.746724	0.710496	0.699371
LC197996.1-Proboscis_monkey-Borneo	0.803905	0.803905	0.803905	0.772715	0.766922	0.784588	0.779062	0.777682	0.798096	0.784129	0.78552	0.768831	0.768831	0.786456	0.768831	0.800131	0.868856	0.85123	0.829124	0.81751	0.814055	0.798096	0.798096	0.841211	0.746724	0.749734	0.783719	0.768831	0.768831	0.740015	0.740015	0.736089	0.656671	0.768831	0.746724	0.823347	0.823347	0.840726	0.862833	0.898969	0.921076	0.921076	0.921076	0.921076	0.783874	0.921076	0.746724	0.745976	0.734851
LC197997.1-Proboscis_monkey-Borneo	0.787463	0.787463	0.787463	0.773715	0.767922	0.768209	0.762683	0.761303	0.798096	0.78513	0.78652	0.768831	0.768831	0.786456	0.768831	0.81751	0.886235	0.86861	0.846503	0.81751	0.831434	0.798096	0.798096	0.80839	0.746724	0.749734	0.78472	0.768831	0.768831	0.740015	0.740015	0.736089	0.656671	0.768831	0.746724	0.840726	0.840726	0.840726	0.862833	0.898969	0.921076	0.921076	0.921076	0.921076	0.784513	0.921076	0.746724	0.729534	0.718409
LC197998.1-Proboscis_monkey-Borneo	0.745781	0.745781	0.745781	0.764098	0.758305	0.768209	0.762683	0.761303	0.798096	0.78513	0.78652	0.768831	0.768831	0.786456	0.768831	0.843016	0.886235	0.86861	0.846503	0.843016	0.85694	0.798096	0.798096	0.822102	0.746724	0.749734	0.78472	0.768831	0.768831	0.740015	0.740015	0.736089	0.656671	0.768831	0.746724	0.840726	0.840726	0.840726	0.862833	0.898969	0.921076	0.921076	0.921076	0.921076	0.798225	0.921076	0.746724	0.744802	0.733677
LC197999.1-Proboscis_monkey-Borneo	0.785222	0.785222	0.785222	0.80354	0.797747	0.817985	0.812459	0.811079	0.847873	0.834906	0.836297	0.768831	0.768831	0.786456	0.768831	0.843016	0.886235	0.86861	0.846503	0.843016	0.85694	0.847873	0.847873	0.802325	0.746724	0.749734	0.81546	0.768831	0.768831	0.740015	0.740015	0.736089	0.675287	0.768831	0.746724	0.840726	0.840726	0.840726	0.862833	0.898969	0.921076	0.921076	0.921076	0.921076	0.778447	0.921076	0.746724	0.774055	0.76293
LC198000.1-Proboscis_monkey-Borneo	0.912871	0.927916	0.927916	0.847048	0.841255	0.862399	0.862399	0.855492	0.872853	0.765141	0.77625	0.758429	0.758429	0.776055	0.758429	0.820761	0.894537	0.876912	0.854805	0.83814	0.834685	0.872853	0.872853	0.741472	0.736323	0.719005	0.812136	0.758429	0.758429	0.729614	0.729614	0.721934	0.649556	0.758429	0.736323	0.818471	0.818471	0.835851	0.857957	0.899119	0.921225	0.921225	0.921225	0.921225	0.729327	0.921225	0.736323	0.627101	0.626532
LC198001.1-Proboscis_monkey-Borneo	0.785222	0.785222	0.785222	0.80354	0.797747	0.817985	0.812459	0.811079	0.847873	0.834906	0.836297	0.768831	0.768831	0.786456	0.768831	0.843016	0.886235	0.86861	0.846503	0.843016	0.85694	0.847873	0.847873	0.802325	0.746724	0.749734	0.81546	0.768831	0.768831	0.740015	0.740015	0.736089	0.675287	0.768831	0.746724	0.840726	0.840726	0.840726	0.862833	0.898969	0.921076	0.921076	0.921076	0.921076	0.778447	0.921076	0.746724	0.774055	0.76293
LC198002.1-Proboscis_monkey-Borneo	0.785026	0.785026	0.785026	0.803343	0.79755	0.793008	0.787482	0.786102	0.822895	0.760299	0.761689	0.768831	0.768831	0.786456	0.768831	0.843016	0.886235	0.86861	0.846503	0.843016	0.85694	0.822895	0.822895	0.801684	0.746724	0.749734	0.740852	0.768831	0.768831	0.740015	0.740015	0.736089	0.675287	0.768831	0.746724	0.840726	0.840726	0.840726	0.862833	0.898969	0.921076	0.921076	0.921076	0.921076	0.777806	0.921076	0.746724	0.724874	0.713749
LC198003.1-Proboscis_monkey-Borneo	0.787463	0.787463	0.787463	0.748845	0.743052	0.816644	0.811118	0.809738	0.799201	0.80991	0.811301	0.768831	0.768831	0.786456	0.768831	0.81751	0.886235	0.86861	0.846503	0.81751	0.831434	0.799201	0.799201	0.80839	0.746724	0.749734	0.785824	0.768831	0.768831	0.740015	0.740015	0.736089	0.656671	0.768831	0.746724	0.840726	0.840726	0.840726	0.862833	0.898969	0.921076	0.921076	0.921076	0.921076	0.784513	0.921076	0.746724	0.706688	0.695563
LC317016.1-LT_macaque-Borneo	0.812262	0.812262	0.812262	0.830579	0.824786	0.816663	0.811137	0.809757	0.79922	0.78513	0.78652	0.768831	0.768831	0.786456	0.768831	0.81751	0.886235	0.86861	0.846503	0.81751	0.831434	0.79922	0.79922	0.799925	0.746724	0.749734	0.742008	0.768831	0.768831	0.740015	0.740015	0.709008	0.648207	0.768831	0.746724	0.840726	0.840726	0.840726	0.862833	0.898969	0.921076	0.921076	0.921076	0.921076	0.776048	0.921076	0.746724	0.673443	0.662318
LC317017.1-LT_macaque-Borneo	0.812262	0.812262	0.812262	0.830579	0.824786	0.816663	0.811137	0.809757	0.79922	0.78513	0.78652	0.768831	0.768831	0.786456	0.768831	0.81751	0.886235	0.86861	0.846503	0.81751	0.831434	0.79922	0.79922	0.799925	0.746724	0.749734	0.742008	0.768831	0.768831	0.740015	0.740015	0.709008	0.648207	0.768831	0.746724	0.840726	0.840726	0.840726	0.862833	0.898969	0.921076	0.921076	0.921076	0.921076	0.776048	0.921076	0.746724	0.673443	0.662318
LC317018.1-LT_macaque-Borneo	0.812262	0.812262	0.812262	0.830579	0.824786	0.816663	0.811137	0.809757	0.79922	0.78513	0.78652	0.768831	0.768831	0.786456	0.768831	0.81751	0.886235	0.86861	0.846503	0.81751	0.831434	0.79922	0.79922	0.799925	0.746724	0.749734	0.742008	0.768831	0.768831	0.740015	0.740015	0.709008	0.648207	0.768831	0.746724	0.840726	0.840726	0.840726	0.862833	0.898969	0.921076	0.921076	0.921076	0.921076	0.776048	0.921076	0.746724	0.673443	0.662318
LC317019.1-LT_macaque-Borneo	0.745781	0.745781	0.745781	0.764098	0.758305	0.791864	0.786338	0.784958	0.774421	0.78513	0.78652	0.768831	0.768831	0.786456	0.768831	0.843016	0.886235	0.86861	0.846503	0.843016	0.85694	0.774421	0.774421	0.822102	0.746724	0.749734	0.761044	0.768831	0.768831	0.740015	0.740015	0.736089	0.656671	0.768831	0.746724	0.840726	0.840726	0.840726	0.862833	0.898969	0.921076	0.921076	0.921076	0.921076	0.798225	0.921076	0.746724	0.721126	0.710001
LC317020.1-LT_macaque-Borneo	0.907845	0.922891	0.922891	0.859402	0.853609	0.881029	0.881029	0.874122	0.867828	0.777496	0.788605	0.758429	0.758429	0.776055	0.758429	0.83814	0.911917	0.894292	0.872185	0.83814	0.852065	0.867828	0.867828	0.750159	0.736323	0.719005	0.82449	0.758429	0.758429	0.729614	0.729614	0.721934	0.649556	0.758429	0.736323	0.835851	0.835851	0.835851	0.857957	0.894094	0.9162	0.9162	0.9162	0.9162	0.743039	0.9162	0.736323	0.660691	0.635219
LC317021.1-LT_macaque-Borneo	0.773017	0.773017	0.773017	0.775648	0.769855	0.784588	0.779062	0.777682	0.798096	0.801509	0.802899	0.768831	0.768831	0.786456	0.768831	0.81751	0.886235	0.86861	0.846503	0.81751	0.831434	0.798096	0.798096	0.838481	0.746724	0.749734	0.801098	0.768831	0.768831	0.740015	0.740015	0.736089	0.656671	0.768831	0.746724	0.840726	0.840726	0.840726	0.862833	0.898969	0.921076	0.921076	0.921076	0.921076	0.781144	0.921076	0.746724	0.743246	0.732121
LC317022.1-LT_macaque-Borneo	0.812262	0.812262	0.812262	0.830579	0.824786	0.7652	0.759674	0.758294	0.795088	0.760299	0.761689	0.768831	0.768831	0.786456	0.768831	0.843016	0.886235	0.86861	0.846503	0.843016	0.85694	0.795088	0.795088	0.799925	0.746724	0.749734	0.740852	0.768831	0.768831	0.740015	0.740015	0.709008	0.648207	0.768831	0.746724	0.840726	0.840726	0.840726	0.862833	0.898969	0.921076	0.921076	0.921076	0.921076	0.776048	0.921076	0.746724	0.669986	0.658861
LC317023.1-LT_macaque-Borneo	0.803531	0.803531	0.803531	0.821848	0.816055	0.817985	0.812459	0.811079	0.847873	0.834906	0.836297	0.768831	0.768831	0.786456	0.768831	0.843016	0.886235	0.86861	0.846503	0.843016	0.85694	0.847873	0.847873	0.802325	0.746724	0.749734	0.81546	0.768831	0.768831	0.740015	0.740015	0.736089	0.675287	0.768831	0.746724	0.840726	0.840726	0.840726	0.862833	0.898969	0.921076	0.921076	0.921076	0.921076	0.778447	0.921076	0.746724	0.774055	0.76293
LC317024.1-Proboscis_monkey-Borneo	0.803905	0.803905	0.803905	0.772715	0.766922	0.784588	0.779062	0.777682	0.798096	0.784129	0.78552	0.768831	0.768831	0.786456	0.768831	0.800131	0.868856	0.85123	0.829124	0.81751	0.814055	0.798096	0.798096	0.841211	0.746724	0.749734	0.783719	0.768831	0.768831	0.740015	0.740015	0.736089	0.656671	0.768831	0.746724	0.823347	0.823347	0.840726	0.862833	0.898969	0.921076	0.921076	0.921076	0.921076	0.783874	0.921076	0.746724	0.745976	0.734851
LC317025.1-Proboscis_monkey-Borneo	0.787463	0.787463	0.787463	0.773715	0.767922	0.768209	0.762683	0.761303	0.798096	0.78513	0.78652	0.768831	0.768831	0.786456	0.768831	0.81751	0.886235	0.86861	0.846503	0.81751	0.831434	0.798096	0.798096	0.80839	0.746724	0.749734	0.78472	0.768831	0.768831	0.740015	0.740015	0.736089	0.656671	0.768831	0.746724	0.840726	0.840726	0.840726	0.862833	0.898969	0.921076	0.921076	0.921076	0.921076	0.784513	0.921076	0.746724	0.729534	0.718409
LC317026.1-Proboscis_monkey-Borneo	0.745781	0.745781	0.745781	0.764098	0.758305	0.768209	0.762683	0.761303	0.798096	0.78513	0.78652	0.768831	0.768831	0.786456	0.768831	0.843016	0.886235	0.86861	0.846503	0.843016	0.85694	0.798096	0.798096	0.822102	0.746724	0.749734	0.78472	0.768831	0.768831	0.740015	0.740015	0.736089	0.656671	0.768831	0.746724	0.840726	0.840726	0.840726	0.862833	0.898969	0.921076	0.921076	0.921076	0.921076	0.798225	0.921076	0.746724	0.744802	0.733677
LC317027.1-Proboscis_monkey-Borneo	0.785222	0.785222	0.785222	0.80354	0.797747	0.817985	0.812459	0.811079	0.847873	0.834906	0.836297	0.768831	0.768831	0.786456	0.768831	0.843016	0.886235	0.86861	0.846503	0.843016	0.85694	0.847873	0.847873	0.802325	0.746724	0.749734	0.81546	0.768831	0.768831	0.740015	0.740015	0.736089	0.675287	0.768831	0.746724	0.840726	0.840726	0.840726	0.862833	0.898969	0.921076	0.921076	0.921076	0.921076	0.778447	0.921076	0.746724	0.774055	0.76293
LC317028.1-Proboscis_monkey-Borneo	0.912871	0.927916	0.927916	0.847048	0.841255	0.862399	0.862399	0.855492	0.872853	0.765141	0.77625	0.758429	0.758429	0.776055	0.758429	0.820761	0.894537	0.876912	0.854805	0.83814	0.834685	0.872853	0.872853	0.741472	0.736323	0.719005	0.812136	0.758429	0.758429	0.729614	0.729614	0.721934	0.649556	0.758429	0.736323	0.818471	0.818471	0.835851	0.857957	0.899119	0.921225	0.921225	0.921225	0.921225	0.729327	0.921225	0.736323	0.627101	0.626532
LC317029.1-Proboscis_monkey-Borneo	0.785222	0.785222	0.785222	0.80354	0.797747	0.817985	0.812459	0.811079	0.847873	0.834906	0.836297	0.768831	0.768831	0.786456	0.768831	0.843016	0.886235	0.86861	0.846503	0.843016	0.85694	0.847873	0.847873	0.802325	0.746724	0.749734	0.81546	0.768831	0.768831	0.740015	0.740015	0.736089	0.675287	0.768831	0.746724	0.840726	0.840726	0.840726	0.862833	0.898969	0.921076	0.921076	0.921076	0.921076	0.778447	0.921076	0.746724	0.774055	0.76293
LC317030.1-Proboscis_monkey-Borneo	0.785026	0.785026	0.785026	0.803343	0.79755	0.793008	0.787482	0.786102	0.822895	0.760299	0.761689	0.768831	0.768831	0.786456	0.768831	0.843016	0.886235	0.86861	0.846503	0.843016	0.85694	0.822895	0.822895	0.801684	0.746724	0.749734	0.740852	0.768831	0.768831	0.740015	0.740015	0.736089	0.675287	0.768831	0.746724	0.840726	0.840726	0.840726	0.862833	0.898969	0.921076	0.921076	0.921076	0.921076	0.777806	0.921076	0.746724	0.724874	0.713749
LC317031.1-Proboscis_monkey-Borneo	0.787463	0.787463	0.787463	0.748845	0.743052	0.816644	0.811118	0.809738	0.799201	0.80991	0.811301	0.768831	0.768831	0.786456	0.768831	0.81751	0.886235	0.86861	0.846503	0.81751	0.831434	0.799201	0.799201	0.80839	0.746724	0.749734	0.785824	0.768831	0.768831	0.740015	0.740015	0.736089	0.656671	0.768831	0.746724	0.840726	0.840726	0.840726	0.862833	0.898969	0.921076	0.921076	0.921076	0.921076	0.784513	0.921076	0.746724	0.706688	0.695563
LC317032.1-Silvered_leaf_monkey-Borneo	0.830515	0.830515	0.830515	0.779476	0.773683	0.77397	0.768444	0.767064	0.803857	0.760299	0.761689	0.768831	0.768831	0.786456	0.768831	0.81751	0.886235	0.86861	0.846503	0.81751	0.831434	0.803857	0.803857	0.826644	0.746724	0.749734	0.778142	0.768831	0.768831	0.740015	0.740015	0.754342	0.637633	0.768831	0.746724	0.840726	0.840726	0.840726	0.862833	0.898969	0.921076	0.921076	0.921076	0.921076	0.765474	0.921076	0.746724	0.685664	0.674539
LC317033.1-Silvered_leaf_monkey-Borneo	0.787463	0.787463	0.787463	0.773715	0.767922	0.768209	0.762683	0.761303	0.798096	0.78513	0.78652	0.768831	0.768831	0.786456	0.768831	0.81751	0.886235	0.86861	0.846503	0.81751	0.831434	0.798096	0.798096	0.80839	0.746724	0.749734	0.78472	0.768831	0.768831	0.740015	0.740015	0.736089	0.656671	0.768831	0.746724	0.840726	0.840726	0.840726	0.862833	0.898969	0.921076	0.921076	0.921076	0.921076	0.784513	0.921076	0.746724	0.75321	0.742086
LC317034.1-Silvered_leaf_monkey-Borneo	0.830515	0.830515	0.830515	0.779476	0.773683	0.77397	0.768444	0.767064	0.803857	0.760299	0.761689	0.768831	0.768831	0.786456	0.768831	0.81751	0.886235	0.86861	0.846503	0.81751	0.831434	0.803857	0.803857	0.826644	0.746724	0.749734	0.778142	0.768831	0.768831	0.740015	0.740015	0.754342	0.637633	0.768831	0.746724	0.840726	0.840726	0.840726	0.862833	0.898969	0.921076	0.921076	0.921076	0.921076	0.765474	0.921076	0.746724	0.685664	0.674539
LC317035.1-Silvered_leaf_monkey-Borneo	0.785222	0.785222	0.785222	0.80354	0.797747	0.817985	0.812459	0.811079	0.847873	0.834906	0.836297	0.768831	0.768831	0.786456	0.768831	0.843016	0.886235	0.86861	0.846503	0.843016	0.85694	0.847873	0.847873	0.802325	0.746724	0.749734	0.81546	0.768831	0.768831	0.740015	0.740015	0.736089	0.675287	0.768831	0.746724	0.840726	0.840726	0.840726	0.862833	0.898969	0.921076	0.921076	0.921076	0.921076	0.778447	0.921076	0.746724	0.774055	0.76293
LC317036.1-Silvered_leaf_monkey-Borneo	0.812459	0.812459	0.812459	0.830776	0.824983	0.81686	0.811334	0.809954	0.799417	0.810126	0.811516	0.768831	0.768831	0.786456	0.768831	0.843016	0.886235	0.86861	0.846503	0.843016	0.85694	0.799417	0.799417	0.799925	0.746724	0.749734	0.767004	0.768831	0.768831	0.740015	0.740015	0.709008	0.648207	0.768831	0.746724	0.840726	0.840726	0.840726	0.862833	0.898969	0.921076	0.921076	0.921076	0.921076	0.776048	0.921076	0.746724	0.723945	0.71282
LC317037.1-Silvered_leaf_monkey-Borneo	0.785222	0.785222	0.785222	0.80354	0.797747	0.817985	0.812459	0.811079	0.847873	0.834906	0.836297	0.768831	0.768831	0.786456	0.768831	0.843016	0.886235	0.86861	0.846503	0.843016	0.85694	0.847873	0.847873	0.802325	0.746724	0.749734	0.81546	0.768831	0.768831	0.740015	0.740015	0.736089	0.675287	0.768831	0.746724	0.840726	0.840726	0.840726	0.862833	0.898969	0.921076	0.921076	0.921076	0.921076	0.778447	0.921076	0.746724	0.774055	0.76293
LC317038.1-Silvered_leaf_monkey-Borneo	0.785222	0.785222	0.785222	0.80354	0.797747	0.817985	0.812459	0.811079	0.847873	0.834906	0.836297	0.768831	0.768831	0.786456	0.768831	0.843016	0.886235	0.86861	0.846503	0.843016	0.85694	0.847873	0.847873	0.802325	0.746724	0.749734	0.81546	0.768831	0.768831	0.740015	0.740015	0.736089	0.675287	0.768831	0.746724	0.840726	0.840726	0.840726	0.862833	0.898969	0.921076	0.921076	0.921076	0.921076	0.778447	0.921076	0.746724	0.774055	0.76293
LC317039.1-Silvered_leaf_monkey-Borneo	0.787463	0.787463	0.787463	0.773715	0.767922	0.768209	0.762683	0.761303	0.798096	0.78513	0.78652	0.768831	0.768831	0.786456	0.768831	0.81751	0.886235	0.86861	0.846503	0.81751	0.831434	0.798096	0.798096	0.80839	0.746724	0.749734	0.78472	0.768831	0.768831	0.740015	0.740015	0.736089	0.656671	0.768831	0.746724	0.840726	0.840726	0.840726	0.862833	0.898969	0.921076	0.921076	0.921076	0.921076	0.784513	0.921076	0.746724	0.729534	0.718409
LC317040.1-Silvered_leaf_monkey-Borneo	0.787463	0.787463	0.787463	0.773715	0.767922	0.768209	0.762683	0.761303	0.798096	0.78513	0.78652	0.768831	0.768831	0.786456	0.768831	0.81751	0.886235	0.86861	0.846503	0.81751	0.831434	0.798096	0.798096	0.80839	0.746724	0.749734	0.78472	0.768831	0.768831	0.740015	0.740015	0.736089	0.656671	0.768831	0.746724	0.840726	0.840726	0.840726	0.862833	0.898969	0.921076	0.921076	0.921076	0.921076	0.784513	0.921076	0.746724	0.729534	0.718409
LC317041.1-Silvered_leaf_monkey-Borneo	0.785222	0.785222	0.785222	0.80354	0.797747	0.817985	0.812459	0.811079	0.847873	0.834906	0.836297	0.768831	0.768831	0.786456	0.768831	0.843016	0.886235	0.86861	0.846503	0.843016	0.85694	0.847873	0.847873	0.802325	0.746724	0.749734	0.81546	0.768831	0.768831	0.740015	0.740015	0.736089	0.675287	0.768831	0.746724	0.840726	0.840726	0.840726	0.862833	0.898969	0.921076	0.921076	0.921076	0.921076	0.778447	0.921076	0.746724	0.774055	0.76293
LC317042.1-Silvered_leaf_monkey-Borneo	0.891403	0.906449	0.906449	0.859402	0.853609	0.857374	0.857374	0.850467	0.867828	0.777496	0.788605	0.758429	0.758429	0.776055	0.758429	0.83814	0.911917	0.894292	0.872185	0.83814	0.852065	0.867828	0.867828	0.733717	0.736323	0.719005	0.82449	0.758429	0.758429	0.729614	0.729614	0.721934	0.649556	0.758429	0.736323	0.835851	0.835851	0.835851	0.857957	0.894094	0.9162	0.9162	0.9162	0.9162	0.726597	0.9162	0.736323	0.619345	0.618776
LC317043.1-Silvered_leaf_monkey-Borneo	0.785222	0.785222	0.785222	0.80354	0.797747	0.817985	0.812459	0.811079	0.847873	0.834906	0.836297	0.768831	0.768831	0.786456	0.768831	0.843016	0.886235	0.86861	0.846503	0.843016	0.85694	0.847873	0.847873	0.802325	0.746724	0.749734	0.81546	0.768831	0.768831	0.740015	0.740015	0.736089	0.675287	0.768831	0.746724	0.840726	0.840726	0.840726	0.862833	0.898969	0.921076	0.921076	0.921076	0.921076	0.778447	0.921076	0.746724	0.774055	0.76293
LT_macaque_MH049697.1_Thailand-(_-S-Cox1)-Thanchomnang_18	0.745509	0.760555	0.760555	0.763827	0.758034	0.886675	0.881148	0.879768	0.89119	0.743459	0.763288	0.761337	0.761337	0.778962	0.761337	0.890547	0.884853	0.867228	0.867228	0.874632	0.874632	0.89119	0.89119	0.194705	0.761337	0.764346	0.814252	0.749837	0.761337	0.754628	0.754628	0.692298	0.598077	0.761337	0.761337	0.885227	0.885227	0.885227	0.885227	0.960507	0.971287	0.956065	0.971287	0.971287	0.240165	0.971287	0.761337	0.745428	0.734303
LT_macaque_MH049698.1_Thailand-(_-S-Cox1)-Thanchomnang_18	0.751058	0.766104	0.766104	0.769375	0.763582	0.88749	0.881963	0.880583	0.892005	0.757502	0.777332	0.780331	0.780331	0.797956	0.780331	0.851116	0.91789	0.900265	0.900265	0.835201	0.849126	0.892005	0.892005	0.284294	0.780331	0.78334	0.792976	0.768831	0.780331	0.773622	0.773622	0.692298	0.582709	0.780331	0.780331	0.890297	0.890297	0.890297	0.890297	0.943486	0.954266	0.939044	0.954266	0.954266	0.216143	0.954266	0.780331	0.682134	0.671009
LT_macaque_MH049699.1_Thailand-(_-S-Cox1)-Thanchomnang_18	0.745509	0.760555	0.760555	0.763827	0.758034	0.886675	0.881148	0.879768	0.89119	0.743459	0.763288	0.780331	0.780331	0.797956	0.780331	0.871547	0.903847	0.886222	0.886222	0.855632	0.855632	0.89119	0.89119	0.145626	0.780331	0.78334	0.814252	0.768831	0.780331	0.773622	0.773622	0.692298	0.582709	0.780331	0.780331	0.904221	0.904221	0.904221	0.904221	0.979501	0.990281	0.975059	0.990281	0.990281	0.209047	0.990281	0.780331	0.730059	0.718935
LT_macaque_MH049700.1_Thailand-(_-S-Cox1)-Thanchomnang_18	0.751058	0.766104	0.766104	0.769375	0.763582	0.88749	0.881963	0.880583	0.892005	0.757502	0.777332	0.780331	0.780331	0.797956	0.780331	0.851116	0.91789	0.900265	0.900265	0.835201	0.849126	0.892005	0.892005	0.322009	0.780331	0.78334	0.792976	0.768831	0.780331	0.773622	0.773622	0.692298	0.582709	0.780331	0.780331	0.890297	0.890297	0.890297	0.890297	0.943486	0.954266	0.939044	0.954266	0.954266	0.253858	0.954266	0.780331	0.682134	0.671009
LT_macaque_MH049701.1_Thailand-(_-S-Cox1)-Thanchomnang_18	0.745509	0.760555	0.760555	0.763827	0.758034	0.886675	0.881148	0.879768	0.89119	0.743459	0.763288	0.780331	0.780331	0.797956	0.780331	0.865041	0.903847	0.886222	0.886222	0.849126	0.849126	0.89119	0.89119	0.196417	0.780331	0.78334	0.814252	0.768831	0.780331	0.773622	0.773622	0.692298	0.582709	0.780331	0.780331	0.904221	0.904221	0.904221	0.904221	0.979501	0.990281	0.975059	0.990281	0.990281	0.259838	0.990281	0.780331	0.704554	0.693429
LT_macaque_MH049702.1_Thailand-(_-S-Cox1)-Thanchomnang_18	0.718575	0.733621	0.733621	0.736892	0.731099	0.855007	0.849481	0.848101	0.859523	0.743459	0.744849	0.780331	0.780331	0.797956	0.780331	0.890547	0.903847	0.886222	0.886222	0.874632	0.874632	0.859523	0.859523	0.299748	0.780331	0.78334	0.760493	0.768831	0.780331	0.773622	0.773622	0.673859	0.585038	0.780331	0.780331	0.904221	0.904221	0.904221	0.904221	0.95741	0.96819	0.952968	0.96819	0.96819	0.171138	0.96819	0.780331	0.723894	0.712769
LT_macaque_MH049703.1_Thailand-(_-S-Cox1)-Thanchomnang_18	0.745509	0.760555	0.760555	0.763827	0.758034	0.886675	0.881148	0.879768	0.89119	0.743459	0.763288	0.761337	0.761337	0.778962	0.761337	0.890547	0.884853	0.867228	0.867228	0.874632	0.874632	0.89119	0.89119	0.179337	0.761337	0.764346	0.814252	0.749837	0.761337	0.754628	0.754628	0.692298	0.582709	0.761337	0.761337	0.885227	0.885227	0.885227	0.885227	0.960507	0.971287	0.956065	0.971287	0.971287	0.243369	0.971287	0.761337	0.730059	0.718935
LT_macaque_MH049704.1_Thailand-(_-S-Cox1)-Thanchomnang_18	0.739533	0.754579	0.754579	0.75785	0.752057	0.846588	0.841062	0.839682	0.819225	0.73504	0.73643	0.780331	0.780331	0.797956	0.780331	0.890547	0.903847	0.886222	0.886222	0.890547	0.890547	0.819225	0.819225	0.309721	0.780331	0.78334	0.752074	0.768831	0.780331	0.773622	0.773622	0.673859	0.564269	0.780331	0.780331	0.888257	0.888257	0.888257	0.888257	0.941446	0.952226	0.937004	0.952226	0.952226	0.252507	0.952226	0.780331	0.694706	0.683581
LT_macaque_MH049705.1_Thailand-(_-S-Cox1)-Thanchomnang_18	0.745509	0.760555	0.760555	0.763827	0.758034	0.886675	0.881148	0.879768	0.89119	0.743459	0.763288	0.761337	0.761337	0.778962	0.761337	0.890547	0.884853	0.867228	0.867228	0.874632	0.874632	0.89119	0.89119	0.179337	0.761337	0.764346	0.814252	0.749837	0.761337	0.754628	0.754628	0.692298	0.582709	0.761337	0.761337	0.885227	0.885227	0.885227	0.885227	0.960507	0.971287	0.956065	0.971287	0.971287	0.224796	0.971287	0.761337	0.730059	0.718935
LT_macaque_MH049706.1_Thailand-(_-S-Cox1)-Thanchomnang_18	0.756083	0.771129	0.771129	0.7744	0.768607	0.892515	0.886989	0.885609	0.89703	0.762527	0.782357	0.780331	0.780331	0.797956	0.780331	0.851116	0.91789	0.900265	0.900265	0.835201	0.849126	0.89703	0.89703	0.313048	0.780331	0.78334	0.798001	0.768831	0.780331	0.773622	0.773622	0.692298	0.582709	0.780331	0.780331	0.890297	0.890297	0.890297	0.890297	0.948511	0.959291	0.944069	0.959291	0.959291	0.233926	0.959291	0.780331	0.687159	0.676034
LT_macaque_MH049707.1_Thailand-(_-S-Cox1)-Thanchomnang_18	0.745509	0.760555	0.760555	0.780205	0.774412	0.903053	0.897527	0.896147	0.89119	0.759838	0.779667	0.780331	0.780331	0.797956	0.780331	0.871547	0.903847	0.886222	0.886222	0.855632	0.855632	0.89119	0.89119	0.184401	0.780331	0.78334	0.830631	0.768831	0.780331	0.773622	0.773622	0.692298	0.582709	0.780331	0.780331	0.904221	0.904221	0.904221	0.904221	0.979501	0.990281	0.975059	0.990281	0.990281	0.209047	0.990281	0.780331	0.71298	0.701855
LT_macaque_MH049708.1_Thailand-(_-S-Cox1)-Thanchomnang_18	0.731064	0.74611	0.74611	0.76576	0.759967	0.903053	0.897527	0.896147	0.89119	0.759838	0.779667	0.761337	0.761337	0.778962	0.761337	0.890547	0.884853	0.867228	0.867228	0.874632	0.874632	0.89119	0.89119	0.203925	0.761337	0.764346	0.830631	0.749837	0.761337	0.754628	0.754628	0.692298	0.582709	0.761337	0.761337	0.885227	0.885227	0.885227	0.885227	0.960507	0.971287	0.956065	0.971287	0.971287	0.247565	0.971287	0.761337	0.726692	0.715567
LT_macaque_MH049709.1_Thailand-(_-S-Cox1)-Thanchomnang_18	0.770297	0.785343	0.785343	0.788615	0.782822	0.868057	0.862531	0.861151	0.911245	0.757502	0.777332	0.780331	0.780331	0.797956	0.780331	0.851116	0.91789	0.900265	0.900265	0.835201	0.849126	0.911245	0.911245	0.327263	0.780331	0.78334	0.773543	0.768831	0.780331	0.773622	0.773622	0.692298	0.582709	0.780331	0.780331	0.890297	0.890297	0.890297	0.890297	0.943486	0.954266	0.939044	0.954266	0.954266	0.239872	0.954266	0.780331	0.701374	0.690249
LT_macaque_MH049710.1_Thailand-(_-S-Cox1)-Thanchomnang_18	0.751058	0.766104	0.766104	0.769375	0.763582	0.88749	0.881963	0.880583	0.892005	0.757502	0.777332	0.780331	0.780331	0.797956	0.780331	0.865041	0.91789	0.900265	0.900265	0.849126	0.849126	0.892005	0.892005	0.284294	0.780331	0.78334	0.792976	0.768831	0.780331	0.773622	0.773622	0.692298	0.582709	0.780331	0.780331	0.904221	0.904221	0.904221	0.904221	0.95741	0.96819	0.952968	0.96819	0.96819	0.216143	0.96819	0.780331	0.696059	0.684934
LT_macaque_MH049711.1_Thailand-(_-S-Cox1)-Thanchomnang_18	0.751058	0.766104	0.766104	0.769375	0.763582	0.88749	0.881963	0.880583	0.892005	0.757502	0.777332	0.780331	0.780331	0.797956	0.780331	0.851116	0.91789	0.900265	0.900265	0.835201	0.849126	0.892005	0.892005	0.308023	0.780331	0.78334	0.792976	0.768831	0.780331	0.773622	0.773622	0.692298	0.582709	0.780331	0.780331	0.890297	0.890297	0.890297	0.890297	0.943486	0.954266	0.939044	0.954266	0.954266	0.239872	0.954266	0.780331	0.682134	0.671009
LT_macaque_MH049712.1_Thailand-(_-S-Cox1)-Thanchomnang_18	0.839783	0.854829	0.854829	0.8581	0.852307	0.897208	0.891682	0.890302	0.901724	0.785041	0.81459	0.790049	0.790049	0.807675	0.790049	0.886341	0.91789	0.900265	0.900265	0.870426	0.88435	0.901724	0.901724	0.335569	0.790049	0.772732	0.852325	0.77855	0.790049	0.78334	0.78334	0.702017	0.614593	0.790049	0.790049	0.900016	0.900016	0.900016	0.900016	0.975295	0.986076	0.970854	0.986076	0.986076	0.351	0.986076	0.790049	0.719123	0.707998
LT_macaque_MH049713.1_Thailand-(_-S-Cox1)-Thanchomnang_18	0.745509	0.760555	0.760555	0.780205	0.774412	0.903053	0.897527	0.896147	0.89119	0.759838	0.779667	0.780331	0.780331	0.797956	0.780331	0.871547	0.903847	0.886222	0.886222	0.855632	0.855632	0.89119	0.89119	0.193916	0.780331	0.78334	0.830631	0.768831	0.780331	0.773622	0.773622	0.692298	0.582709	0.780331	0.780331	0.904221	0.904221	0.904221	0.904221	0.979501	0.990281	0.975059	0.990281	0.990281	0.218563	0.990281	0.780331	0.71298	0.701855
LT_macaque_MH049714.1_Thailand-(_-S-Cox1)-Thanchomnang_18	0.755228	0.770274	0.770274	0.789924	0.784131	0.912772	0.907246	0.905866	0.900909	0.759838	0.789386	0.790049	0.790049	0.807675	0.790049	0.881266	0.903847	0.886222	0.886222	0.865351	0.865351	0.900909	0.900909	0.17379	0.790049	0.78334	0.840349	0.77855	0.790049	0.78334	0.78334	0.702017	0.592427	0.790049	0.790049	0.91394	0.91394	0.91394	0.91394	0.98922	1	0.984778	1	1	0.218765	1	0.790049	0.71298	0.701855
LT_macaque_MH049715.1_Thailand-(_-S-Cox1)-Thanchomnang_18	0.755228	0.770274	0.770274	0.773545	0.767752	0.896393	0.890867	0.889487	0.900909	0.743459	0.773007	0.790049	0.790049	0.807675	0.790049	0.881266	0.903847	0.886222	0.886222	0.865351	0.865351	0.900909	0.900909	0.157412	0.790049	0.78334	0.823971	0.77855	0.790049	0.78334	0.78334	0.702017	0.592427	0.790049	0.790049	0.91394	0.91394	0.91394	0.91394	0.98922	1	0.984778	1	1	0.218765	1	0.790049	0.730059	0.718935
LT_macaque_MH049716.1_Thailand-(_-S-Cox1)-Thanchomnang_18	0.723418	0.738464	0.738464	0.758114	0.752321	0.903053	0.897527	0.896147	0.89119	0.759838	0.779667	0.780331	0.780331	0.797956	0.780331	0.871547	0.903847	0.886222	0.886222	0.855632	0.855632	0.89119	0.89119	0.184401	0.780331	0.78334	0.808539	0.768831	0.780331	0.773622	0.773622	0.692298	0.582709	0.780331	0.780331	0.904221	0.904221	0.904221	0.904221	0.95741	0.96819	0.952968	0.96819	0.96819	0.186956	0.96819	0.780331	0.690889	0.679764
LT_macaque_MH049717.1_Thailand-(_-S-Cox1)-Thanchomnang_18	0.723418	0.738464	0.738464	0.741735	0.735942	0.886675	0.881148	0.879768	0.89119	0.743459	0.763288	0.761337	0.761337	0.778962	0.761337	0.890547	0.884853	0.867228	0.867228	0.874632	0.874632	0.89119	0.89119	0.16741	0.761337	0.764346	0.792161	0.749837	0.761337	0.754628	0.754628	0.692298	0.582709	0.761337	0.761337	0.885227	0.885227	0.885227	0.885227	0.938416	0.949196	0.933974	0.949196	0.949196	0.168383	0.949196	0.761337	0.707968	0.696843
LT_macaque_MH049718.1_Thailand-(_-S-Cox1)-Thanchomnang_18	0.731064	0.74611	0.74611	0.76576	0.759967	0.903053	0.897527	0.896147	0.89119	0.759838	0.779667	0.780331	0.780331	0.797956	0.780331	0.871547	0.903847	0.886222	0.886222	0.855632	0.855632	0.89119	0.89119	0.222919	0.780331	0.78334	0.830631	0.768831	0.780331	0.773622	0.773622	0.692298	0.582709	0.780331	0.780331	0.904221	0.904221	0.904221	0.904221	0.979501	0.990281	0.975059	0.990281	0.990281	0.247565	0.990281	0.780331	0.726692	0.715567
LT_macaque_MH049719.1_Thailand-(_-S-Cox1)-Thanchomnang_18	0.756083	0.771129	0.771129	0.7744	0.768607	0.892515	0.886989	0.885609	0.89703	0.762527	0.782357	0.780331	0.780331	0.797956	0.780331	0.851116	0.91789	0.900265	0.900265	0.835201	0.849126	0.89703	0.89703	0.3471	0.780331	0.78334	0.798001	0.768831	0.780331	0.773622	0.773622	0.692298	0.582709	0.780331	0.780331	0.890297	0.890297	0.890297	0.890297	0.948511	0.959291	0.944069	0.959291	0.959291	0.267977	0.959291	0.780331	0.687159	0.676034
LT_macaque_MH049720.1_Thailand-(_-S-Cox1)-Thanchomnang_18	0.737014	0.75206	0.75206	0.755332	0.749539	0.873446	0.86792	0.86654	0.877962	0.743459	0.763288	0.780331	0.780331	0.797956	0.780331	0.865041	0.903847	0.886222	0.886222	0.849126	0.849126	0.877962	0.877962	0.29398	0.780331	0.78334	0.778932	0.768831	0.780331	0.773622	0.773622	0.692298	0.582709	0.780331	0.780331	0.904221	0.904221	0.904221	0.904221	0.95741	0.96819	0.952968	0.96819	0.96819	0.225829	0.96819	0.780331	0.696059	0.684934
LT_macaque_MH049721.1_Thailand-(_-S-Cox1)-Thanchomnang_18	0.723418	0.738464	0.738464	0.741735	0.735942	0.886675	0.881148	0.879768	0.89119	0.743459	0.763288	0.780331	0.780331	0.797956	0.780331	0.871547	0.903847	0.886222	0.886222	0.855632	0.855632	0.89119	0.89119	0.168022	0.780331	0.78334	0.792161	0.768831	0.780331	0.773622	0.773622	0.692298	0.582709	0.780331	0.780331	0.904221	0.904221	0.904221	0.904221	0.95741	0.96819	0.952968	0.96819	0.96819	0.186956	0.96819	0.780331	0.707968	0.696843
LT_macaque_MH049722.1_Laos-(_-S-Cox1)-Thanchomnang_18	0.755228	0.770274	0.770274	0.789924	0.784131	0.912772	0.907246	0.905866	0.900909	0.759838	0.789386	0.790049	0.790049	0.807675	0.790049	0.881266	0.903847	0.886222	0.886222	0.865351	0.865351	0.900909	0.900909	0.17379	0.790049	0.78334	0.840349	0.77855	0.790049	0.78334	0.78334	0.702017	0.592427	0.790049	0.790049	0.91394	0.91394	0.91394	0.91394	0.98922	1	0.984778	1	1	0.218765	1	0.790049	0.71298	0.701855
LT_macaque_MH049723.1_Laos-(_-S-Cox1)-Thanchomnang_18	0.737014	0.75206	0.75206	0.755332	0.749539	0.873446	0.86792	0.86654	0.877962	0.743459	0.763288	0.780331	0.780331	0.797956	0.780331	0.890547	0.878316	0.860691	0.860691	0.874632	0.874632	0.877962	0.877962	0.306028	0.780331	0.78334	0.778932	0.768831	0.780331	0.773622	0.773622	0.692298	0.630167	0.780331	0.780331	0.878691	0.878691	0.878691	0.878691	0.931879	0.94266	0.927437	0.94266	0.94266	0.300124	0.94266	0.780331	0.721564	0.710439
LT_macaque_MH049724.1_Laos-(_-S-Cox1)-Thanchomnang_18	0.739693	0.754739	0.754739	0.75801	0.752217	0.886675	0.886675	0.879768	0.867514	0.761476	0.788271	0.761337	0.761337	0.778962	0.761337	0.903038	0.897345	0.87972	0.87972	0.887124	0.887124	0.867514	0.867514	0.233304	0.761337	0.764346	0.815559	0.749837	0.761337	0.754628	0.754628	0.699264	0.589674	0.761337	0.761337	0.890753	0.890753	0.890753	0.890753	0.966033	0.976813	0.961591	0.976813	0.976813	0.278764	0.976813	0.761337	0.736892	0.725768
LT_macaque_MH049725.1_Laos-(_-S-Cox1)-Thanchomnang_18	0.73449	0.749536	0.749536	0.752807	0.747014	0.870922	0.865396	0.864016	0.859523	0.759374	0.760764	0.780331	0.780331	0.797956	0.780331	0.874456	0.887756	0.886222	0.870131	0.890547	0.890547	0.859523	0.859523	0.257389	0.780331	0.78334	0.776408	0.768831	0.780331	0.773622	0.773622	0.673859	0.611728	0.780331	0.780331	0.904221	0.904221	0.904221	0.904221	0.95741	0.96819	0.952968	0.96819	0.96819	0.221564	0.96819	0.780331	0.71904	0.707915
LT_macaque_MH049726.1_Laos-(_-S-Cox1)-Thanchomnang_18	0.754057	0.754057	0.754057	0.772311	0.766517	0.904871	0.899345	0.897965	0.893008	0.774883	0.794713	0.780331	0.780331	0.797956	0.780331	0.890547	0.903847	0.886222	0.886222	0.874632	0.874632	0.893008	0.893008	0.337244	0.780331	0.78334	0.810357	0.768831	0.780331	0.773622	0.773622	0.707344	0.645213	0.780331	0.780331	0.904221	0.904221	0.904221	0.904221	0.95741	0.96819	0.952968	0.96819	0.96819	0.314962	0.96819	0.780331	0.766765	0.75564
LT_macaque_MH049727.1_Laos-(_-S-Cox1)-Thanchomnang_18	0.752929	0.767975	0.767975	0.771247	0.765453	0.889361	0.883835	0.882455	0.877962	0.759374	0.779203	0.780331	0.780331	0.797956	0.780331	0.874456	0.887756	0.886222	0.870131	0.890547	0.890547	0.877962	0.877962	0.257389	0.780331	0.78334	0.794847	0.768831	0.780331	0.773622	0.773622	0.692298	0.630167	0.780331	0.780331	0.904221	0.904221	0.904221	0.904221	0.95741	0.96819	0.952968	0.96819	0.96819	0.240003	0.96819	0.780331	0.737479	0.726354
LT_macaque_MH049728.1_Laos-(_-S-Cox1)-Thanchomnang_18	0.784739	0.799785	0.799785	0.803056	0.797263	0.89908	0.893554	0.892174	0.88768	0.759374	0.788922	0.790049	0.790049	0.807675	0.790049	0.884174	0.887756	0.886222	0.870131	0.900265	0.900265	0.88768	0.88768	0.21299	0.790049	0.78334	0.826657	0.77855	0.790049	0.78334	0.78334	0.702017	0.639885	0.790049	0.790049	0.91394	0.91394	0.91394	0.91394	0.98922	1	0.984778	1	1	0.283725	1	0.790049	0.759571	0.748446
LT_macaque_MH049729.1_Laos-(_-S-Cox1)-Thanchomnang_18	0.736612	0.751658	0.751658	0.754929	0.749136	0.88749	0.881963	0.880583	0.892005	0.757502	0.777332	0.780331	0.780331	0.797956	0.780331	0.876622	0.89236	0.874735	0.874735	0.860707	0.874632	0.892005	0.892005	0.389715	0.780331	0.78334	0.792976	0.768831	0.780331	0.773622	0.773622	0.719379	0.625158	0.780331	0.780331	0.864766	0.864766	0.864766	0.864766	0.917955	0.928735	0.913513	0.928735	0.928735	0.321564	0.928735	0.780331	0.763801	0.752676
NC_028624.1_5381-6922-Strongyloides_stercoralis_PV001	0.937465	0.937465	0.937465	0.937166	0.931373	0.930571	0.925045	0.923665	0.907701	0.860059	0.893563	0.547941	0.547941	0.565567	0.547941	0.506642	0.672886	0.665895	0.66591	0.597474	0.570314	0.907701	0.907701	0.973088	0.570129	0.635977	0.906286	0.547941	0.59138	0.618191	0.577901	0.786456	0.768831	0.59138	0.610419	0.407871	0.407871	0.40262	0.414622	0.435975	0.416796	0.397561	0.352883	0.376673	0.969763	0.328546	0.610419	0.958188	0.958188
OM570197.1-Rhesus_macaque-Myanmar	0.734948	0.749994	0.749994	0.735011	0.729218	0.853126	0.8476	0.853126	0.859471	0.743407	0.744797	0.768831	0.768831	0.786456	0.768831	0.879047	0.892347	0.874722	0.874722	0.863132	0.863132	0.859471	0.859471	0.35901	0.768831	0.771841	0.778695	0.768831	0.768831	0.762122	0.762122	0.692113	0.593045	0.768831	0.768831	0.892721	0.892721	0.892721	0.892721	0.926992	0.926992	0.926992	0.926992	0.926992	0.231659	0.926992	0.768831	0.743732	0.732607
OM570198.1-Rhesus_macaque-Myanmar	0.742989	0.758035	0.758035	0.743053	0.73726	0.861168	0.855642	0.861168	0.867513	0.751449	0.752839	0.768831	0.768831	0.786456	0.768831	0.879047	0.892347	0.874722	0.874722	0.863132	0.863132	0.867513	0.867513	0.367052	0.768831	0.771841	0.786737	0.768831	0.768831	0.762122	0.762122	0.692113	0.593045	0.768831	0.768831	0.892721	0.892721	0.892721	0.892721	0.926992	0.926992	0.926992	0.926992	0.926992	0.2397	0.926992	0.768831	0.751774	0.740649
OM570199.1-Rhesus_macaque-Myanmar	0.762487	0.777533	0.777533	0.76255	0.756757	0.853126	0.8476	0.853126	0.859471	0.770946	0.772337	0.768831	0.768831	0.786456	0.768831	0.879047	0.892347	0.874722	0.874722	0.863132	0.863132	0.859471	0.859471	0.386549	0.768831	0.771841	0.806234	0.768831	0.768831	0.762122	0.762122	0.692113	0.593045	0.768831	0.768831	0.892721	0.892721	0.892721	0.892721	0.926992	0.926992	0.926992	0.926992	0.926992	0.259198	0.926992	0.768831	0.743732	0.732607
OM570200.1-Rhesus_macaque-Myanmar	0.734948	0.749994	0.749994	0.735011	0.729218	0.853126	0.8476	0.853126	0.859471	0.743407	0.744797	0.768831	0.768831	0.786456	0.768831	0.879047	0.892347	0.874722	0.874722	0.863132	0.863132	0.859471	0.859471	0.379909	0.768831	0.771841	0.778695	0.768831	0.768831	0.762122	0.762122	0.692113	0.615211	0.768831	0.768831	0.892721	0.892721	0.892721	0.892721	0.926992	0.926992	0.926992	0.926992	0.926992	0.252558	0.926992	0.768831	0.743732	0.732607
OM570201.1-Rhesus_macaque-Myanmar	0.734948	0.749994	0.749994	0.735011	0.729218	0.853126	0.8476	0.853126	0.859471	0.743407	0.744797	0.768831	0.768831	0.786456	0.768831	0.879047	0.892347	0.874722	0.874722	0.863132	0.863132	0.859471	0.859471	0.35901	0.768831	0.771841	0.778695	0.768831	0.768831	0.762122	0.762122	0.692113	0.593045	0.768831	0.768831	0.892721	0.892721	0.892721	0.892721	0.926992	0.926992	0.926992	0.926992	0.926992	0.231659	0.926992	0.768831	0.743732	0.732607
OM570202.1-Rhesus_macaque-Myanmar	0.754362	0.769407	0.769407	0.754425	0.748632	0.871565	0.866039	0.871565	0.89715	0.743407	0.763237	0.767462	0.767462	0.767462	0.767462	0.896672	0.873353	0.873353	0.873353	0.880757	0.880757	0.89715	0.89715	0.315995	0.767462	0.770472	0.797134	0.767462	0.767462	0.760753	0.760753	0.710552	0.654402	0.767462	0.767462	0.891353	0.891353	0.891353	0.891353	0.925623	0.925623	0.925623	0.925623	0.925623	0.268019	0.925623	0.767462	0.763146	0.726549
OM570203.1-Rhesus_macaque-Myanmar	0.734948	0.749994	0.749994	0.735011	0.729218	0.853126	0.8476	0.853126	0.859471	0.743407	0.744797	0.768831	0.768831	0.786456	0.768831	0.879047	0.892347	0.874722	0.874722	0.863132	0.863132	0.859471	0.859471	0.384332	0.768831	0.771841	0.778695	0.768831	0.768831	0.762122	0.762122	0.692113	0.593045	0.768831	0.768831	0.892721	0.892721	0.892721	0.892721	0.926992	0.926992	0.926992	0.926992	0.926992	0.25698	0.926992	0.768831	0.743732	0.732607
OM570204.1-Rhesus_macaque-Myanmar	0.716694	0.73174	0.73174	0.735011	0.729218	0.853126	0.8476	0.853126	0.859471	0.743407	0.744797	0.768831	0.768831	0.786456	0.768831	0.879047	0.892347	0.874722	0.874722	0.863132	0.863132	0.859471	0.859471	0.366078	0.768831	0.771841	0.760441	0.768831	0.768831	0.762122	0.762122	0.673859	0.593045	0.768831	0.768831	0.892721	0.892721	0.892721	0.892721	0.926992	0.926992	0.926992	0.926992	0.926992	0.25698	0.926992	0.768831	0.743732	0.732607
OM570205.1-Rhesus_macaque-Myanmar	0.734948	0.749994	0.749994	0.735011	0.729218	0.853126	0.8476	0.853126	0.859471	0.743407	0.744797	0.768831	0.768831	0.786456	0.768831	0.879047	0.892347	0.874722	0.874722	0.863132	0.863132	0.859471	0.859471	0.357382	0.768831	0.771841	0.778695	0.768831	0.768831	0.762122	0.762122	0.692113	0.593045	0.768831	0.768831	0.892721	0.892721	0.892721	0.892721	0.926992	0.926992	0.926992	0.926992	0.926992	0.23003	0.926992	0.768831	0.743732	0.732607
OM570206.1-Rhesus_macaque-Myanmar	0.734948	0.749994	0.749994	0.735011	0.729218	0.853126	0.8476	0.853126	0.859471	0.743407	0.744797	0.768831	0.768831	0.786456	0.768831	0.879047	0.892347	0.874722	0.874722	0.863132	0.863132	0.859471	0.859471	0.334014	0.768831	0.771841	0.778695	0.768831	0.768831	0.762122	0.762122	0.692113	0.593045	0.768831	0.768831	0.892721	0.892721	0.892721	0.892721	0.926992	0.926992	0.926992	0.926992	0.926992	0.206663	0.926992	0.768831	0.743732	0.732607
OM570207.1-Rhesus_macaque-Myanmar	0.694984	0.71003	0.71003	0.713301	0.707508	0.853126	0.853126	0.853126	0.859471	0.743407	0.744797	0.768831	0.768831	0.786456	0.768831	0.859067	0.897873	0.880248	0.880248	0.843152	0.843152	0.859471	0.859471	0.353067	0.768831	0.771841	0.760441	0.768831	0.768831	0.762122	0.762122	0.70094	0.599357	0.768831	0.768831	0.898248	0.898248	0.898248	0.898248	0.932518	0.932518	0.932518	0.932518	0.932518	0.28599	0.932518	0.768831	0.730064	0.718939
OM570208.1-Rhesus_macaque-Myanmar	0.711669	0.726715	0.726715	0.746365	0.740572	0.864479	0.858953	0.864479	0.854446	0.754761	0.756151	0.768831	0.768831	0.786456	0.768831	0.853541	0.892347	0.874722	0.874722	0.837626	0.837626	0.854446	0.854446	0.322422	0.768831	0.771841	0.771795	0.768831	0.768831	0.762122	0.762122	0.673859	0.572276	0.768831	0.768831	0.892721	0.892721	0.892721	0.892721	0.921967	0.921967	0.921967	0.921967	0.921967	0.249938	0.921967	0.768831	0.675352	0.664227
OM570209.1-Rhesus_macaque-Myanmar	0.735934	0.750979	0.750979	0.754251	0.748458	0.853126	0.8476	0.853126	0.87871	0.743407	0.744797	0.768831	0.768831	0.786456	0.768831	0.853541	0.892347	0.874722	0.874722	0.837626	0.837626	0.87871	0.87871	0.386862	0.768831	0.771841	0.760441	0.768831	0.768831	0.762122	0.762122	0.673859	0.619734	0.768831	0.768831	0.892721	0.892721	0.892721	0.892721	0.926992	0.926992	0.926992	0.926992	0.926992	0.306352	0.926992	0.768831	0.716697	0.705572
OM570210.1-Rhesus_macaque-Myanmar	0.716694	0.73174	0.73174	0.735011	0.729218	0.853126	0.8476	0.853126	0.859471	0.743407	0.744797	0.768831	0.768831	0.786456	0.768831	0.879047	0.892347	0.874722	0.874722	0.863132	0.863132	0.859471	0.859471	0.260793	0.768831	0.771841	0.760441	0.768831	0.768831	0.762122	0.762122	0.673859	0.572276	0.768831	0.768831	0.892721	0.892721	0.892721	0.892721	0.926992	0.926992	0.926992	0.926992	0.926992	0.193715	0.926992	0.768831	0.722963	0.711838
OM570211.1-Rhesus_macaque-Myanmar	0.711669	0.726715	0.726715	0.729986	0.724193	0.848101	0.842575	0.848101	0.854446	0.738382	0.739772	0.768831	0.768831	0.786456	0.768831	0.879047	0.892347	0.874722	0.874722	0.863132	0.863132	0.854446	0.854446	0.314727	0.768831	0.771841	0.755416	0.768831	0.768831	0.762122	0.762122	0.673859	0.572276	0.768831	0.768831	0.892721	0.892721	0.892721	0.892721	0.921967	0.921967	0.921967	0.921967	0.921967	0.258621	0.921967	0.768831	0.717938	0.706813
OM570212.1-Rhesus_macaque-Myanmar	0.729922	0.744968	0.744968	0.729986	0.724193	0.848101	0.842575	0.848101	0.854446	0.738382	0.739772	0.768831	0.768831	0.786456	0.768831	0.879047	0.892347	0.874722	0.874722	0.863132	0.863132	0.854446	0.854446	0.348349	0.768831	0.771841	0.77367	0.768831	0.768831	0.762122	0.762122	0.692113	0.587645	0.768831	0.768831	0.892721	0.892721	0.892721	0.892721	0.921967	0.921967	0.921967	0.921967	0.921967	0.27399	0.921967	0.768831	0.733306	0.722181
OM570213.1-Rhesus_macaque-Myanmar	0.726413	0.741458	0.741458	0.74473	0.738937	0.862844	0.857318	0.862844	0.86919	0.743407	0.754516	0.77855	0.77855	0.796175	0.77855	0.888765	0.892347	0.874722	0.874722	0.87285	0.87285	0.86919	0.86919	0.336223	0.77855	0.771841	0.77016	0.77855	0.77855	0.771841	0.771841	0.710658	0.609075	0.77855	0.77855	0.90244	0.90244	0.90244	0.90244	0.93671	0.93671	0.93671	0.93671	0.93671	0.289474	0.93671	0.77855	0.750043	0.738919
OM570214.1-Rhesus_macaque-Myanmar	0.735934	0.750979	0.750979	0.754251	0.748458	0.853126	0.8476	0.853126	0.87871	0.743407	0.744797	0.768831	0.768831	0.786456	0.768831	0.879047	0.892347	0.874722	0.874722	0.863132	0.863132	0.87871	0.87871	0.366072	0.768831	0.771841	0.760441	0.768831	0.768831	0.762122	0.762122	0.70094	0.599357	0.768831	0.768831	0.892721	0.892721	0.892721	0.892721	0.926992	0.926992	0.926992	0.926992	0.926992	0.26027	0.926992	0.768831	0.769283	0.758158
OM570215.1-Rhesus_macaque-Myanmar	0.804076	0.819122	0.819122	0.804076	0.798283	0.904156	0.89863	0.904156	0.862244	0.802736	0.820811	0.77855	0.77855	0.796175	0.77855	0.881807	0.913356	0.895731	0.895731	0.881807	0.895731	0.862244	0.862244	0.635279	0.77855	0.771841	0.854708	0.77855	0.77855	0.771841	0.771841	0.735878	0.682115	0.77855	0.77855	0.872552	0.872552	0.872552	0.872552	0.872296	0.872296	0.872296	0.872296	0.872296	0.619538	0.872296	0.77855	0.78997	0.778845
OM570216.1-Rhesus_macaque-Myanmar	0.803643	0.818688	0.818688	0.821896	0.816103	0.894438	0.888912	0.894438	0.852525	0.830275	0.838631	0.768831	0.768831	0.786456	0.768831	0.872088	0.913356	0.895731	0.895731	0.872088	0.886013	0.852525	0.852525	0.614393	0.768831	0.771841	0.854275	0.768831	0.768831	0.762122	0.762122	0.707905	0.631615	0.768831	0.768831	0.862833	0.862833	0.862833	0.862833	0.862578	0.862578	0.862578	0.862578	0.862578	0.596577	0.862578	0.768831	0.771354	0.76023
OM570217.1-Rhesus_macaque-Myanmar	0.776103	0.791149	0.791149	0.794357	0.788564	0.894438	0.888912	0.894438	0.852525	0.802736	0.811092	0.768831	0.768831	0.786456	0.768831	0.872088	0.913356	0.895731	0.895731	0.872088	0.886013	0.852525	0.852525	0.605469	0.768831	0.771841	0.826736	0.768831	0.768831	0.762122	0.762122	0.707905	0.65023	0.768831	0.768831	0.862833	0.862833	0.862833	0.862833	0.862578	0.862578	0.862578	0.862578	0.862578	0.587654	0.862578	0.768831	0.78997	0.778845
OM570218.1-Rhesus_macaque-Myanmar	0.801389	0.816435	0.816435	0.819642	0.813849	0.887496	0.88197	0.887496	0.845584	0.832361	0.833751	0.768831	0.768831	0.786456	0.768831	0.865122	0.906391	0.888765	0.888765	0.865122	0.879047	0.845584	0.845584	0.670776	0.768831	0.771841	0.822351	0.768831	0.768831	0.762122	0.762122	0.721043	0.666918	0.768831	0.768831	0.862833	0.862833	0.862833	0.862833	0.862578	0.862578	0.862578	0.862578	0.862578	0.679785	0.862578	0.768831	0.732775	0.721651
OM570219.1-Rhesus_macaque-Myanmar	0.808355	0.8234	0.8234	0.826608	0.820815	0.907666	0.90214	0.907666	0.865753	0.812258	0.820614	0.768831	0.768831	0.786456	0.768831	0.872088	0.913356	0.895731	0.895731	0.872088	0.886013	0.865753	0.865753	0.657404	0.768831	0.771841	0.849486	0.768831	0.768831	0.762122	0.762122	0.707905	0.65378	0.768831	0.768831	0.862833	0.862833	0.862833	0.862833	0.862578	0.862578	0.862578	0.862578	0.862578	0.666413	0.862578	0.768831	0.716065	0.70494
OM570220.1-Rhesus_macaque-Myanmar	0.828842	0.843888	0.843888	0.830717	0.824924	0.88495	0.879424	0.88495	0.859416	0.802771	0.811127	0.768831	0.768831	0.786456	0.768831	0.849982	0.913356	0.895731	0.873625	0.849982	0.863906	0.859416	0.859416	0.629518	0.746724	0.749734	0.811929	0.768831	0.768831	0.740015	0.740015	0.707905	0.65378	0.768831	0.746724	0.840726	0.840726	0.840726	0.862833	0.840471	0.862578	0.862578	0.862578	0.862578	0.628081	0.862578	0.746724	0.753632	0.742507
OM570221.1-Rhesus_macaque-Myanmar	0.821951	0.836997	0.836997	0.840204	0.834411	0.894438	0.888912	0.894438	0.852525	0.812258	0.820614	0.768831	0.768831	0.786456	0.768831	0.872088	0.913356	0.895731	0.895731	0.872088	0.886013	0.852525	0.852525	0.621558	0.768831	0.771841	0.836258	0.768831	0.768831	0.762122	0.762122	0.707905	0.65378	0.768831	0.768831	0.862833	0.862833	0.862833	0.862833	0.862578	0.862578	0.862578	0.862578	0.862578	0.603743	0.862578	0.768831	0.729661	0.718536
OM570560.1-Japanese_macaque-Japan-(Miyazaki)	0.73206	0.747106	0.747106	0.729464	0.723671	0.76949	0.763963	0.76949	0.742489	0.720857	0.731264	0.776055	0.776055	0.776055	0.776055	0.860515	0.920065	0.920065	0.920065	0.8446	0.858524	0.742489	0.742489	0.733573	0.776055	0.765446	0.709138	0.776055	0.776055	0.776055	0.776055	0.735609	0.661817	0.776055	0.776055	0.886021	0.886021	0.886021	0.886021	0.915266	0.915266	0.915266	0.915266	0.915266	0.750899	0.915266	0.776055	0.147949	0.149256
OM570561.1-Japanese_macaque-Japan-(Miyazaki)	0.725094	0.74014	0.74014	0.722498	0.716705	0.76949	0.763963	0.76949	0.742489	0.720857	0.724299	0.776055	0.776055	0.776055	0.776055	0.853549	0.9131	0.9131	0.9131	0.837634	0.851559	0.742489	0.742489	0.726607	0.776055	0.765446	0.702173	0.776055	0.776055	0.776055	0.776055	0.728643	0.654852	0.776055	0.776055	0.886021	0.886021	0.886021	0.886021	0.915266	0.915266	0.915266	0.915266	0.915266	0.743933	0.915266	0.776055	0.140983	0.14229
OM570562.1-Japanese_macaque-Japan-(Miyazaki)	0.725094	0.74014	0.74014	0.722498	0.716705	0.76949	0.763963	0.76949	0.742489	0.720857	0.724299	0.776055	0.776055	0.776055	0.776055	0.853549	0.9131	0.9131	0.9131	0.837634	0.851559	0.742489	0.742489	0.726607	0.776055	0.765446	0.702173	0.776055	0.776055	0.776055	0.776055	0.728643	0.654852	0.776055	0.776055	0.886021	0.886021	0.886021	0.886021	0.915266	0.915266	0.915266	0.915266	0.915266	0.743933	0.915266	0.776055	0.107587	0.175686
OM570563.1-Japanese_macaque-Japan-(Miyazaki)	0.725094	0.74014	0.74014	0.722498	0.716705	0.76949	0.763963	0.76949	0.742489	0.720857	0.724299	0.776055	0.776055	0.776055	0.776055	0.853549	0.9131	0.9131	0.9131	0.837634	0.851559	0.742489	0.742489	0.726607	0.776055	0.765446	0.702173	0.776055	0.776055	0.776055	0.776055	0.728643	0.654852	0.776055	0.776055	0.886021	0.886021	0.886021	0.886021	0.915266	0.915266	0.915266	0.915266	0.915266	0.743933	0.915266	0.776055	0.141823	0.209923
OM570564.1-Japanese_macaque-Japan-(Miyazaki)	0.725094	0.74014	0.74014	0.697627	0.691834	0.79427	0.788744	0.79427	0.767269	0.75341	0.749079	0.776055	0.776055	0.776055	0.776055	0.853549	0.9131	0.9131	0.9131	0.837634	0.851559	0.767269	0.767269	0.726607	0.776055	0.765446	0.726953	0.776055	0.776055	0.776055	0.776055	0.728643	0.654852	0.776055	0.776055	0.886021	0.886021	0.886021	0.886021	0.915266	0.915266	0.915266	0.915266	0.915266	0.743933	0.915266	0.776055	0.14014	0.208239
OM570565.1-Japanese_macaque-Japan-(Miyazaki)	0.70684	0.721886	0.721886	0.741536	0.735743	0.788528	0.783002	0.788528	0.761527	0.720857	0.724299	0.776055	0.776055	0.776055	0.776055	0.853549	0.9131	0.9131	0.9131	0.837634	0.851559	0.761527	0.761527	0.708353	0.776055	0.765446	0.683919	0.776055	0.776055	0.776055	0.776055	0.71039	0.67389	0.776055	0.776055	0.886021	0.886021	0.886021	0.886021	0.915266	0.915266	0.915266	0.915266	0.915266	0.762971	0.915266	0.776055	0.126625	0.194724
OM570566.1-Japanese_macaque-Japan-(Miyazaki)	0.713969	0.729015	0.729015	0.711373	0.70558	0.758365	0.752839	0.758365	0.731364	0.709733	0.713174	0.776055	0.776055	0.776055	0.776055	0.853549	0.9131	0.9131	0.9131	0.837634	0.851559	0.731364	0.731364	0.715482	0.776055	0.765446	0.691048	0.776055	0.776055	0.776055	0.776055	0.728643	0.654852	0.776055	0.776055	0.886021	0.886021	0.886021	0.886021	0.915266	0.915266	0.915266	0.915266	0.915266	0.732808	0.915266	0.776055	0.119637	0.164561
OM570567.1-Japanese_macaque-Japan-(Miyazaki)	0.713969	0.729015	0.729015	0.711373	0.70558	0.758365	0.752839	0.758365	0.731364	0.709733	0.713174	0.776055	0.776055	0.776055	0.776055	0.853549	0.9131	0.9131	0.9131	0.837634	0.851559	0.731364	0.731364	0.715482	0.776055	0.765446	0.691048	0.776055	0.776055	0.776055	0.776055	0.728643	0.654852	0.776055	0.776055	0.886021	0.886021	0.886021	0.886021	0.915266	0.915266	0.915266	0.915266	0.915266	0.732808	0.915266	0.776055	0.153033	0.131165
OM570568.1-Japanese_macaque-Japan-(Miyazaki)	0.741009	0.756055	0.756055	0.738413	0.73262	0.785404	0.779878	0.785404	0.726525	0.736772	0.740214	0.776055	0.776055	0.776055	0.776055	0.853549	0.9131	0.9131	0.9131	0.853549	0.867474	0.726525	0.726525	0.742522	0.776055	0.765446	0.718088	0.776055	0.776055	0.776055	0.776055	0.728643	0.654852	0.776055	0.776055	0.870057	0.870057	0.870057	0.870057	0.899302	0.899302	0.899302	0.899302	0.899302	0.759848	0.899302	0.776055	0.156898	0.158205
OM570569.1-Japanese_macaque-Japan-(Miyazaki)	0.725094	0.74014	0.74014	0.722498	0.716705	0.76949	0.763963	0.76949	0.742489	0.745689	0.74913	0.776055	0.776055	0.776055	0.776055	0.853549	0.9131	0.9131	0.9131	0.837634	0.851559	0.742489	0.742489	0.726607	0.776055	0.765446	0.727004	0.776055	0.776055	0.776055	0.776055	0.728643	0.654852	0.776055	0.776055	0.886021	0.886021	0.886021	0.886021	0.915266	0.915266	0.915266	0.915266	0.915266	0.743933	0.915266	0.776055	0.165814	0.167121
OM570570.1-Francois_lutung-Japan-Zoological-park-A	0.838738	0.853784	0.853784	0.787699	0.781906	0.822099	0.822099	0.822099	0.815805	0.758357	0.759747	0.768831	0.768831	0.786456	0.768831	0.870648	0.866231	0.848605	0.848605	0.870648	0.884573	0.815805	0.815805	0.785465	0.768831	0.771841	0.819313	0.768831	0.768831	0.762122	0.762122	0.739296	0.64788	0.768831	0.768831	0.842829	0.842829	0.842829	0.842829	0.89919	0.89919	0.89919	0.89919	0.89919	0.770036	0.89919	0.768831	0.717159	0.706034
OM570570.1-Red-shanked_Douc_Langur-Japan-Zoological-park-A	0.838738	0.853784	0.853784	0.787699	0.781906	0.822099	0.822099	0.822099	0.815805	0.758357	0.759747	0.768831	0.768831	0.786456	0.768831	0.870648	0.866231	0.848605	0.848605	0.870648	0.884573	0.815805	0.815805	0.785465	0.768831	0.771841	0.819313	0.768831	0.768831	0.762122	0.762122	0.739296	0.64788	0.768831	0.768831	0.842829	0.842829	0.842829	0.842829	0.89919	0.89919	0.89919	0.89919	0.89919	0.770036	0.89919	0.768831	0.717159	0.706034
OM570571.1-Orangutan-Japan-Zoological-park-B	0.72242	0.72242	0.72242	0.757116	0.751323	0.769671	0.764145	0.769671	0.790086	0.815648	0.794889	0.768831	0.768831	0.786456	0.768831	0.839617	0.886235	0.86861	0.86861	0.839617	0.853541	0.790086	0.790086	0.817679	0.768831	0.771841	0.770997	0.768831	0.768831	0.762122	0.762122	0.736089	0.656671	0.768831	0.768831	0.862833	0.862833	0.862833	0.862833	0.892078	0.892078	0.892078	0.892078	0.892078	0.738251	0.892078	0.768831	0.678204	0.667079
OM570572.1-Siamang-Japan-Zoological-park-B	0.771141	0.786187	0.786187	0.737382	0.731589	0.864561	0.859035	0.864561	0.839027	0.722118	0.741947	0.786456	0.786456	0.786456	0.786456	0.865368	0.889011	0.889011	0.889011	0.882748	0.879293	0.839027	0.839027	0.650887	0.786456	0.789466	0.772481	0.786456	0.786456	0.779747	0.779747	0.757736	0.702982	0.786456	0.786456	0.863079	0.863079	0.880458	0.880458	0.909703	0.909703	0.909703	0.909703	0.909703	0.737824	0.909703	0.786456	0.701083	0.689958
Pig-tailed_macaque - Thailand - MT479192.1-(_-S-Cox1)_Janwan_2020	0.704979	0.720025	0.720025	0.723296	0.717503	0.868235	0.862709	0.861329	0.872751	0.743459	0.744849	0.780331	0.780331	0.797956	0.780331	0.890547	0.903847	0.886222	0.886222	0.874632	0.874632	0.872751	0.872751	0.195102	0.780331	0.78334	0.773721	0.768831	0.780331	0.773622	0.773622	0.70094	0.59135	0.780331	0.780331	0.904221	0.904221	0.904221	0.904221	0.95741	0.96819	0.952968	0.96819	0.96819	0.195597	0.96819	0.780331	0.716609	0.705485
Pig-tailed_macaque - Thailand - MT479193.1-(_-S-Cox1)_Janwan_2020	0.723418	0.738464	0.738464	0.741735	0.735942	0.886675	0.881148	0.879768	0.89119	0.743459	0.763288	0.761337	0.761337	0.778962	0.761337	0.890547	0.884853	0.867228	0.867228	0.874632	0.874632	0.89119	0.89119	0.232929	0.761337	0.764346	0.792161	0.749837	0.761337	0.754628	0.754628	0.692298	0.582709	0.761337	0.761337	0.885227	0.885227	0.885227	0.885227	0.938416	0.949196	0.933974	0.949196	0.949196	0.270856	0.949196	0.761337	0.707968	0.696843
Pig-tailed_macaque - Thailand - MT479194.1-(_-S-Cox1)_Janwan_2020	0.74631	0.761356	0.761356	0.764627	0.758834	0.848802	0.843276	0.841896	0.89199	0.743459	0.744849	0.780331	0.780331	0.797956	0.780331	0.890547	0.878316	0.860691	0.860691	0.874632	0.874632	0.89199	0.89199	0.26112	0.780331	0.78334	0.77638	0.768831	0.780331	0.773622	0.773622	0.70094	0.59135	0.780331	0.780331	0.878691	0.878691	0.878691	0.878691	0.953971	0.964751	0.949529	0.964751	0.964751	0.268479	0.964751	0.780331	0.75794	0.746815
Pig-tailed_macaque - Thailand - MT479195.1-(_-S-Cox1)_Janwan_2020	0.717102	0.732148	0.732148	0.735419	0.729626	0.896393	0.890867	0.889487	0.900909	0.719779	0.749327	0.771055	0.771055	0.788681	0.771055	0.900265	0.884853	0.867228	0.867228	0.88435	0.88435	0.900909	0.900909	0.237713	0.771055	0.764346	0.823971	0.759556	0.771055	0.764346	0.764346	0.729098	0.619508	0.771055	0.771055	0.894946	0.894946	0.894946	0.894946	0.970226	0.981006	0.965784	0.981006	0.981006	0.340457	0.981006	0.771055	0.745426	0.734301
Pig-tailed_macaque - Thailand - MT479196.1-(_-S-Cox1)_Janwan_2020	0.739333	0.754379	0.754379	0.75765	0.751857	0.902589	0.897063	0.895683	0.89119	0.759374	0.779203	0.761337	0.761337	0.778962	0.761337	0.890547	0.884853	0.867228	0.867228	0.890547	0.890547	0.89119	0.89119	0.192023	0.761337	0.764346	0.808076	0.749837	0.761337	0.754628	0.754628	0.719379	0.609789	0.761337	0.761337	0.885227	0.885227	0.885227	0.885227	0.938416	0.949196	0.933974	0.949196	0.949196	0.229951	0.949196	0.761337	0.750964	0.739839
Pig-tailed_macaque - Thailand - MT479197.1-(_-S-Cox1)_Janwan_2020	0.755228	0.770274	0.770274	0.773545	0.767752	0.896393	0.890867	0.889487	0.900909	0.743459	0.773007	0.771055	0.771055	0.788681	0.771055	0.900265	0.884853	0.867228	0.867228	0.88435	0.88435	0.900909	0.900909	0.116022	0.771055	0.764346	0.823971	0.759556	0.771055	0.764346	0.764346	0.702017	0.61772	0.771055	0.771055	0.894946	0.894946	0.894946	0.894946	0.970226	0.981006	0.965784	0.981006	0.981006	0.244058	0.981006	0.771055	0.730059	0.718935
Pig-tailed_macaque - Thailand - MT479198.1-(_-S-Cox1)_Janwan_2020	0.737014	0.75206	0.75206	0.755332	0.749539	0.886675	0.881148	0.879768	0.89119	0.743459	0.763288	0.761337	0.761337	0.778962	0.761337	0.890547	0.884853	0.867228	0.867228	0.874632	0.874632	0.89119	0.89119	0.162624	0.761337	0.764346	0.792161	0.749837	0.761337	0.754628	0.754628	0.692298	0.582709	0.761337	0.761337	0.885227	0.885227	0.885227	0.885227	0.938416	0.949196	0.933974	0.949196	0.949196	0.186956	0.949196	0.761337	0.721564	0.710439
Pig-tailed_macaque - Thailand - MT479199.1-(_-S-Cox1)_Janwan_2020	0.79091	0.805956	0.805956	0.792785	0.786992	0.896393	0.890867	0.889487	0.920148	0.743459	0.773007	0.771055	0.771055	0.788681	0.771055	0.900265	0.884853	0.867228	0.867228	0.88435	0.88435	0.920148	0.920148	0.151704	0.771055	0.764346	0.823971	0.759556	0.771055	0.764346	0.764346	0.702017	0.592427	0.771055	0.771055	0.894946	0.894946	0.894946	0.894946	0.970226	0.981006	0.965784	0.981006	0.981006	0.215722	0.981006	0.771055	0.765741	0.754617
Pig-tailed_macaque - Thailand - MT479200.1-(_-S-Cox1)_Janwan_2020	0.723418	0.738464	0.738464	0.741735	0.735942	0.886675	0.881148	0.879768	0.89119	0.743459	0.763288	0.761337	0.761337	0.778962	0.761337	0.890547	0.884853	0.867228	0.867228	0.874632	0.874632	0.89119	0.89119	0.176108	0.761337	0.764346	0.792161	0.749837	0.761337	0.754628	0.754628	0.719379	0.609789	0.761337	0.761337	0.885227	0.885227	0.885227	0.885227	0.938416	0.949196	0.933974	0.949196	0.949196	0.214036	0.949196	0.761337	0.735049	0.723924
Pig-tailed_macaque - Thailand - MT479201.1-(_-S-Cox1)_Janwan_2020	0.755228	0.770274	0.770274	0.773545	0.767752	0.896393	0.890867	0.889487	0.900909	0.743459	0.773007	0.771055	0.771055	0.788681	0.771055	0.900265	0.884853	0.867228	0.867228	0.88435	0.88435	0.900909	0.900909	0.134404	0.771055	0.764346	0.823971	0.759556	0.771055	0.764346	0.764346	0.702017	0.61772	0.771055	0.771055	0.894946	0.894946	0.894946	0.894946	0.970226	0.981006	0.965784	0.981006	0.981006	0.225485	0.981006	0.771055	0.730059	0.718935
Pig-tailed_macaque - Thailand - MT479202.1-(_-S-Cox1)_Janwan_2020	0.755228	0.770274	0.770274	0.773545	0.767752	0.896393	0.890867	0.889487	0.900909	0.743459	0.773007	0.771055	0.771055	0.788681	0.771055	0.900265	0.884853	0.867228	0.867228	0.88435	0.88435	0.900909	0.900909	0.125538	0.771055	0.764346	0.823971	0.759556	0.771055	0.764346	0.764346	0.702017	0.61772	0.771055	0.771055	0.894946	0.894946	0.894946	0.894946	0.970226	0.981006	0.965784	0.981006	0.981006	0.253574	0.981006	0.771055	0.730059	0.718935
Pig-tailed_macaque - Thailand - MT479203.1-(_-S-Cox1)_Janwan_2020	0.755228	0.770274	0.770274	0.773545	0.767752	0.896393	0.890867	0.889487	0.900909	0.743459	0.773007	0.771055	0.771055	0.788681	0.771055	0.900265	0.884853	0.867228	0.867228	0.88435	0.88435	0.900909	0.900909	0.116022	0.771055	0.764346	0.823971	0.759556	0.771055	0.764346	0.764346	0.702017	0.61772	0.771055	0.771055	0.894946	0.894946	0.894946	0.894946	0.970226	0.981006	0.965784	0.981006	0.981006	0.244058	0.981006	0.771055	0.730059	0.718935
Pig-tailed_macaque - Thailand - MT479204.1-(_-S-Cox1)_Janwan_2020	0.77579	0.790836	0.790836	0.794107	0.788314	0.875098	0.869572	0.868191	0.879613	0.743459	0.779973	0.790049	0.790049	0.807675	0.790049	0.888232	0.910813	0.893188	0.893188	0.872317	0.872317	0.879613	0.879613	0.216046	0.790049	0.78334	0.817708	0.77855	0.790049	0.78334	0.78334	0.736063	0.626474	0.790049	0.790049	0.91394	0.91394	0.91394	0.91394	0.98922	1	0.984778	1	1	0.272971	1	0.790049	0.777702	0.766577
Pig-tailed_macaque - Thailand - MT479205.1-(_-S-Cox1)_Janwan_2020	0.76634	0.781385	0.781385	0.784657	0.778864	0.896393	0.890867	0.889487	0.900909	0.743459	0.773007	0.788681	0.788681	0.788681	0.788681	0.91789	0.884853	0.884853	0.884853	0.901976	0.901976	0.900909	0.900909	0.125057	0.788681	0.781972	0.823971	0.777181	0.788681	0.781972	0.781972	0.702017	0.610053	0.788681	0.788681	0.912571	0.912571	0.912571	0.912571	0.987851	0.998631	0.983409	0.998631	0.998631	0.322568	0.998631	0.788681	0.711794	0.70067
Pig-tailed_macaque - Thailand - MT479206.1-(_-S-Cox1)_Janwan_2020	0.74631	0.761356	0.761356	0.764627	0.758834	0.848802	0.843276	0.841896	0.89199	0.743459	0.744849	0.780331	0.780331	0.797956	0.780331	0.890547	0.878316	0.860691	0.860691	0.874632	0.874632	0.89199	0.89199	0.267849	0.780331	0.78334	0.77638	0.768831	0.780331	0.773622	0.773622	0.70094	0.59135	0.780331	0.780331	0.878691	0.878691	0.878691	0.878691	0.953971	0.964751	0.949529	0.964751	0.964751	0.275208	0.964751	0.780331	0.75794	0.746815
Pig-tailed_macaque - Thailand - MT479207.1-(_-S-Cox1)_Janwan_2020	0.74631	0.761356	0.761356	0.764627	0.758834	0.848802	0.843276	0.841896	0.89199	0.743459	0.744849	0.780331	0.780331	0.797956	0.780331	0.890547	0.878316	0.860691	0.860691	0.874632	0.874632	0.89199	0.89199	0.301236	0.780331	0.78334	0.77638	0.768831	0.780331	0.773622	0.773622	0.70094	0.59135	0.780331	0.780331	0.878691	0.878691	0.878691	0.878691	0.953971	0.964751	0.949529	0.964751	0.964751	0.308596	0.964751	0.780331	0.75794	0.746815
Pig-tailed_macaque - Thailand - MT479208.1-(_-S-Cox1)_Janwan_2020	0.74631	0.761356	0.761356	0.764627	0.758834	0.848802	0.843276	0.841896	0.89199	0.743459	0.744849	0.780331	0.780331	0.797956	0.780331	0.890547	0.878316	0.860691	0.860691	0.874632	0.874632	0.89199	0.89199	0.292845	0.780331	0.78334	0.77638	0.768831	0.780331	0.773622	0.773622	0.70094	0.59135	0.780331	0.780331	0.878691	0.878691	0.878691	0.878691	0.953971	0.964751	0.949529	0.964751	0.964751	0.300204	0.964751	0.780331	0.75794	0.746815
Pig-tailed_macaque - Thailand - MT479209.1-(_-S-Cox1)_Janwan_2020	0.756621	0.771667	0.771667	0.774938	0.769145	0.886675	0.881148	0.879768	0.89119	0.743459	0.763288	0.778962	0.778962	0.778962	0.778962	0.908172	0.884853	0.884853	0.884853	0.892257	0.892257	0.89119	0.89119	0.0533935	0.778962	0.781972	0.814252	0.767462	0.778962	0.772253	0.772253	0.692298	0.625626	0.778962	0.778962	0.902853	0.902853	0.902853	0.902853	0.978132	0.988913	0.973691	0.988913	0.988913	0.281341	0.988913	0.778962	0.711794	0.70067
Pig-tailed_macaque - Thailand - MT479210.1-(_-S-Cox1)_Janwan_2020	0.721421	0.736467	0.736467	0.723296	0.717503	0.868235	0.862709	0.861329	0.872751	0.743459	0.744849	0.780331	0.780331	0.797956	0.780331	0.890547	0.903847	0.886222	0.886222	0.874632	0.874632	0.872751	0.872751	0.261806	0.780331	0.78334	0.773721	0.768831	0.780331	0.773622	0.773622	0.673859	0.589562	0.780331	0.780331	0.904221	0.904221	0.904221	0.904221	0.95741	0.96819	0.952968	0.96819	0.96819	0.26921	0.96819	0.780331	0.705971	0.669374
Pig-tailed_macaque - Thailand - MT479211.1-(_-S-Cox1)_Janwan_2020	0.755228	0.770274	0.770274	0.773545	0.767752	0.896393	0.890867	0.889487	0.900909	0.743459	0.773007	0.771055	0.771055	0.788681	0.771055	0.900265	0.884853	0.867228	0.867228	0.88435	0.88435	0.900909	0.900909	0.136463	0.771055	0.764346	0.823971	0.759556	0.771055	0.764346	0.764346	0.702017	0.592427	0.771055	0.771055	0.894946	0.894946	0.894946	0.894946	0.970226	0.981006	0.965784	0.981006	0.981006	0.239207	0.981006	0.771055	0.743772	0.732647
Pig-tailed_macaque - Thailand - MT479212.1-(_-S-Cox1)_Janwan_2020	0.76634	0.781385	0.781385	0.784657	0.778864	0.896393	0.890867	0.889487	0.900909	0.743459	0.773007	0.788681	0.788681	0.788681	0.788681	0.91789	0.884853	0.884853	0.884853	0.901976	0.901976	0.900909	0.900909	0.0427834	0.788681	0.781972	0.823971	0.777181	0.788681	0.781972	0.781972	0.702017	0.635345	0.788681	0.788681	0.912571	0.912571	0.912571	0.912571	0.987851	0.998631	0.983409	0.998631	0.998631	0.291059	0.998631	0.788681	0.711794	0.70067
Pig-tailed_macaque - Thailand - MT479213.1-(_-S-Cox1)_Janwan_2020	0.76634	0.781385	0.781385	0.784657	0.778864	0.896393	0.890867	0.889487	0.900909	0.743459	0.773007	0.788681	0.788681	0.788681	0.788681	0.91789	0.884853	0.884853	0.884853	0.901976	0.901976	0.900909	0.900909	0.0427834	0.788681	0.781972	0.823971	0.777181	0.788681	0.781972	0.781972	0.702017	0.635345	0.788681	0.788681	0.912571	0.912571	0.912571	0.912571	0.987851	0.998631	0.983409	0.998631	0.998631	0.291059	0.998631	0.788681	0.711794	0.70067
Pig-tailed_macaque - Thailand - MT479214.1-(_-S-Cox1)_Janwan_2020	0.760754	0.7758	0.7758	0.779071	0.773278	0.896393	0.896393	0.889487	0.900909	0.743459	0.773007	0.771055	0.771055	0.788681	0.771055	0.905791	0.890379	0.872754	0.872754	0.889876	0.889876	0.900909	0.900909	0.178538	0.771055	0.764346	0.823971	0.759556	0.771055	0.764346	0.764346	0.702017	0.592427	0.771055	0.771055	0.900472	0.900472	0.900472	0.900472	0.975752	0.986532	0.97131	0.986532	0.986532	0.281282	0.986532	0.771055	0.735586	0.724461
Vervet_monkey_1_-_97.7%_~_MN076442.1	0.698303	0.713349	0.713349	0.716557	0.716557	0.707736	0.688707	0.688707	0.698995	0.70673	0.662886	0.780338	0.780338	0.780338	0.780338	0.766663	0.796502	0.796502	0.796502	0.766663	0.766663	0.698995	0.698995	0.747168	0.780338	0.783348	0.694057	0.775947	0.780338	0.773629	0.773629	0.632649	0.75773	0.780338	0.780338	0.780338	0.780338	0.780338	0.780338	0.770727	0.770727	0.770727	0.770727	0.770727	0.755703	0.770727	0.780338	0.725114	0.725114
Vervet_monkey_1_-_98.6%_~_MN076442.1	0.702013	0.717059	0.717059	0.720267	0.720267	0.727508	0.708479	0.708479	0.718767	0.686627	0.662554	0.800458	0.800458	0.800458	0.800458	0.786784	0.796502	0.796502	0.796502	0.786784	0.786784	0.718767	0.718767	0.699985	0.800458	0.803468	0.681701	0.796067	0.800458	0.793749	0.793749	0.583088	0.692107	0.800458	0.800458	0.800458	0.800458	0.800458	0.800458	0.790847	0.790847	0.790847	0.790847	0.790847	0.690081	0.790847	0.800458	0.721864	0.721864
Vervet_monkey_11_-_94.5%_~_LC085501	0.698303	0.713349	0.713349	0.716557	0.716557	0.707736	0.688707	0.688707	0.698995	0.70673	0.662886	0.780338	0.780338	0.780338	0.780338	0.766663	0.796502	0.796502	0.796502	0.766663	0.766663	0.698995	0.698995	0.747168	0.780338	0.783348	0.694057	0.775947	0.780338	0.773629	0.773629	0.632649	0.75773	0.780338	0.780338	0.780338	0.780338	0.780338	0.780338	0.770727	0.770727	0.770727	0.770727	0.770727	0.755703	0.770727	0.780338	0.725114	0.725114
Vervet_monkey_12_-_94.5%_~_LC085501	0.698303	0.713349	0.713349	0.716557	0.716557	0.707736	0.688707	0.688707	0.698995	0.70673	0.662886	0.780338	0.780338	0.780338	0.780338	0.766663	0.796502	0.796502	0.796502	0.766663	0.766663	0.698995	0.698995	0.747168	0.780338	0.783348	0.694057	0.775947	0.780338	0.773629	0.773629	0.632649	0.75773	0.780338	0.780338	0.780338	0.780338	0.780338	0.780338	0.770727	0.770727	0.770727	0.770727	0.770727	0.755703	0.770727	0.780338	0.725114	0.725114
Vervet_monkey_13_-_94.5%_~_LC085501	0.698303	0.713349	0.713349	0.716557	0.716557	0.707736	0.688707	0.688707	0.698995	0.70673	0.662886	0.780338	0.780338	0.780338	0.780338	0.766663	0.796502	0.796502	0.796502	0.766663	0.766663	0.698995	0.698995	0.747168	0.780338	0.783348	0.694057	0.775947	0.780338	0.773629	0.773629	0.632649	0.75773	0.780338	0.780338	0.780338	0.780338	0.780338	0.780338	0.770727	0.770727	0.770727	0.770727	0.770727	0.755703	0.770727	0.780338	0.725114	0.725114
Vervet_monkey_13_-_96.3%_~_LC085503	0.679864	0.69491	0.69491	0.698117	0.698117	0.705359	0.686329	0.686329	0.696618	0.686627	0.640405	0.800458	0.800458	0.800458	0.800458	0.786784	0.796502	0.796502	0.796502	0.786784	0.786784	0.696618	0.696618	0.699985	0.800458	0.803468	0.659551	0.796067	0.800458	0.793749	0.793749	0.583088	0.692107	0.800458	0.800458	0.800458	0.800458	0.800458	0.800458	0.790847	0.790847	0.790847	0.790847	0.790847	0.690081	0.790847	0.800458	0.699715	0.699715
Vervet_monkey_14_-_94.5%_~_LC085501	0.698303	0.713349	0.713349	0.716557	0.716557	0.707736	0.688707	0.688707	0.698995	0.70673	0.662886	0.780338	0.780338	0.780338	0.780338	0.766663	0.796502	0.796502	0.796502	0.766663	0.766663	0.698995	0.698995	0.747168	0.780338	0.783348	0.694057	0.775947	0.780338	0.773629	0.773629	0.632649	0.75773	0.780338	0.780338	0.780338	0.780338	0.780338	0.780338	0.770727	0.770727	0.770727	0.770727	0.770727	0.755703	0.770727	0.780338	0.725114	0.725114
Vervet_monkey_15_-_94.5%_~_LC085501	0.698303	0.713349	0.713349	0.716557	0.716557	0.707736	0.688707	0.688707	0.698995	0.70673	0.662886	0.780338	0.780338	0.780338	0.780338	0.766663	0.796502	0.796502	0.796502	0.766663	0.766663	0.698995	0.698995	0.747168	0.780338	0.783348	0.694057	0.775947	0.780338	0.773629	0.773629	0.632649	0.75773	0.780338	0.780338	0.780338	0.780338	0.780338	0.780338	0.770727	0.770727	0.770727	0.770727	0.770727	0.755703	0.770727	0.780338	0.725114	0.725114
Vervet_monkey_15_-_96.3%_~_LC085503	0.679864	0.69491	0.69491	0.698117	0.698117	0.705359	0.686329	0.686329	0.696618	0.686627	0.640405	0.800458	0.800458	0.800458	0.800458	0.786784	0.796502	0.796502	0.796502	0.786784	0.786784	0.696618	0.696618	0.699985	0.800458	0.803468	0.659551	0.796067	0.800458	0.793749	0.793749	0.583088	0.692107	0.800458	0.800458	0.800458	0.800458	0.800458	0.800458	0.790847	0.790847	0.790847	0.790847	0.790847	0.690081	0.790847	0.800458	0.699715	0.699715
Vervet_monkey_16_-_94.5%_~_LC085501	0.698303	0.713349	0.713349	0.716557	0.716557	0.707736	0.688707	0.688707	0.698995	0.70673	0.662886	0.780338	0.780338	0.780338	0.780338	0.766663	0.796502	0.796502	0.796502	0.766663	0.766663	0.698995	0.698995	0.747168	0.780338	0.783348	0.694057	0.775947	0.780338	0.773629	0.773629	0.632649	0.75773	0.780338	0.780338	0.780338	0.780338	0.780338	0.780338	0.770727	0.770727	0.770727	0.770727	0.770727	0.755703	0.770727	0.780338	0.725114	0.725114
Vervet_monkey_17_-_94.5%_~_LC085501	0.698303	0.713349	0.713349	0.716557	0.716557	0.707736	0.688707	0.688707	0.698995	0.70673	0.662886	0.780338	0.780338	0.780338	0.780338	0.766663	0.796502	0.796502	0.796502	0.766663	0.766663	0.698995	0.698995	0.747168	0.780338	0.783348	0.694057	0.775947	0.780338	0.773629	0.773629	0.632649	0.75773	0.780338	0.780338	0.780338	0.780338	0.780338	0.780338	0.770727	0.770727	0.770727	0.770727	0.770727	0.755703	0.770727	0.780338	0.725114	0.725114
Vervet_monkey_17_-_96.3%_~_LC085501	0.679864	0.69491	0.69491	0.698117	0.698117	0.689297	0.670268	0.670268	0.680556	0.686627	0.624343	0.800458	0.800458	0.800458	0.800458	0.786784	0.796502	0.796502	0.796502	0.786784	0.786784	0.680556	0.680556	0.699985	0.800458	0.803468	0.675618	0.796067	0.800458	0.793749	0.793749	0.567026	0.692107	0.800458	0.800458	0.800458	0.800458	0.800458	0.800458	0.790847	0.790847	0.790847	0.790847	0.790847	0.690081	0.790847	0.800458	0.699715	0.699715
Vervet_monkey_17_-_96.3%_~_LC085503	0.679864	0.69491	0.69491	0.698117	0.698117	0.705359	0.686329	0.686329	0.696618	0.686627	0.640405	0.800458	0.800458	0.800458	0.800458	0.786784	0.796502	0.796502	0.796502	0.786784	0.786784	0.696618	0.696618	0.699985	0.800458	0.803468	0.659551	0.796067	0.800458	0.793749	0.793749	0.583088	0.692107	0.800458	0.800458	0.800458	0.800458	0.800458	0.800458	0.790847	0.790847	0.790847	0.790847	0.790847	0.690081	0.790847	0.800458	0.699715	0.699715
Vervet_monkey_18_-_94.5%_~_LC085501	0.698303	0.713349	0.713349	0.716557	0.716557	0.707736	0.688707	0.688707	0.698995	0.70673	0.662886	0.780338	0.780338	0.780338	0.780338	0.766663	0.796502	0.796502	0.796502	0.766663	0.766663	0.698995	0.698995	0.747168	0.780338	0.783348	0.694057	0.775947	0.780338	0.773629	0.773629	0.632649	0.75773	0.780338	0.780338	0.780338	0.780338	0.780338	0.780338	0.770727	0.770727	0.770727	0.770727	0.770727	0.755703	0.770727	0.780338	0.725114	0.725114
Vervet_monkey_19_-_94.5%_~_LC085501	0.698303	0.713349	0.713349	0.716557	0.716557	0.707736	0.688707	0.688707	0.698995	0.70673	0.662886	0.780338	0.780338	0.780338	0.780338	0.766663	0.796502	0.796502	0.796502	0.766663	0.766663	0.698995	0.698995	0.747168	0.780338	0.783348	0.694057	0.775947	0.780338	0.773629	0.773629	0.632649	0.75773	0.780338	0.780338	0.780338	0.780338	0.780338	0.780338	0.770727	0.770727	0.770727	0.770727	0.770727	0.755703	0.770727	0.780338	0.725114	0.725114
Vervet_monkey_19_-_94.9%_~_LC085501	0.698303	0.713349	0.713349	0.716557	0.716557	0.707736	0.688707	0.688707	0.698995	0.70673	0.662886	0.780338	0.780338	0.780338	0.780338	0.766663	0.796502	0.796502	0.796502	0.766663	0.766663	0.698995	0.698995	0.747168	0.780338	0.783348	0.694057	0.775947	0.780338	0.773629	0.773629	0.632649	0.75773	0.780338	0.780338	0.780338	0.780338	0.780338	0.780338	0.770727	0.770727	0.770727	0.770727	0.770727	0.755703	0.770727	0.780338	0.725114	0.725114
Vervet_monkey_2_-_94.5%_~_LC085501	0.698303	0.713349	0.713349	0.716557	0.716557	0.707736	0.688707	0.688707	0.698995	0.70673	0.662886	0.780338	0.780338	0.780338	0.780338	0.766663	0.796502	0.796502	0.796502	0.766663	0.766663	0.698995	0.698995	0.747168	0.780338	0.783348	0.694057	0.775947	0.780338	0.773629	0.773629	0.632649	0.75773	0.780338	0.780338	0.780338	0.780338	0.780338	0.780338	0.770727	0.770727	0.770727	0.770727	0.770727	0.755703	0.770727	0.780338	0.725114	0.725114
Vervet_monkey_20_-_94.5%_~_LC085501	0.698303	0.713349	0.713349	0.716557	0.716557	0.707736	0.688707	0.688707	0.698995	0.70673	0.662886	0.780338	0.780338	0.780338	0.780338	0.766663	0.796502	0.796502	0.796502	0.766663	0.766663	0.698995	0.698995	0.747168	0.780338	0.783348	0.694057	0.775947	0.780338	0.773629	0.773629	0.632649	0.75773	0.780338	0.780338	0.780338	0.780338	0.780338	0.780338	0.770727	0.770727	0.770727	0.770727	0.770727	0.755703	0.770727	0.780338	0.725114	0.725114
Vervet_monkey_20_-_94.9%_~_LC085501	0.698303	0.713349	0.713349	0.716557	0.716557	0.707736	0.688707	0.688707	0.698995	0.70673	0.662886	0.780338	0.780338	0.780338	0.780338	0.766663	0.796502	0.796502	0.796502	0.766663	0.766663	0.698995	0.698995	0.747168	0.780338	0.783348	0.694057	0.775947	0.780338	0.773629	0.773629	0.632649	0.75773	0.780338	0.780338	0.780338	0.780338	0.780338	0.780338	0.770727	0.770727	0.770727	0.770727	0.770727	0.755703	0.770727	0.780338	0.725114	0.725114
Vervet_monkey_21_-_94.5%_~_LC085501	0.698303	0.713349	0.713349	0.716557	0.716557	0.707736	0.688707	0.688707	0.698995	0.70673	0.662886	0.780338	0.780338	0.780338	0.780338	0.766663	0.796502	0.796502	0.796502	0.766663	0.766663	0.698995	0.698995	0.747168	0.780338	0.783348	0.694057	0.775947	0.780338	0.773629	0.773629	0.632649	0.75773	0.780338	0.780338	0.780338	0.780338	0.780338	0.780338	0.770727	0.770727	0.770727	0.770727	0.770727	0.755703	0.770727	0.780338	0.725114	0.725114
Vervet_monkey_22_-_94.5%_~_LC085501	0.698303	0.713349	0.713349	0.716557	0.716557	0.707736	0.688707	0.688707	0.698995	0.70673	0.662886	0.780338	0.780338	0.780338	0.780338	0.766663	0.796502	0.796502	0.796502	0.766663	0.766663	0.698995	0.698995	0.747168	0.780338	0.783348	0.694057	0.775947	0.780338	0.773629	0.773629	0.632649	0.75773	0.780338	0.780338	0.780338	0.780338	0.780338	0.780338	0.770727	0.770727	0.770727	0.770727	0.770727	0.755703	0.770727	0.780338	0.725114	0.725114
Vervet_monkey_23_-_94.5%_~_LC085501	0.698303	0.713349	0.713349	0.716557	0.716557	0.707736	0.688707	0.688707	0.698995	0.70673	0.662886	0.780338	0.780338	0.780338	0.780338	0.766663	0.796502	0.796502	0.796502	0.766663	0.766663	0.698995	0.698995	0.747168	0.780338	0.783348	0.694057	0.775947	0.780338	0.773629	0.773629	0.632649	0.75773	0.780338	0.780338	0.780338	0.780338	0.780338	0.780338	0.770727	0.770727	0.770727	0.770727	0.770727	0.755703	0.770727	0.780338	0.725114	0.725114
Vervet_monkey_23_-_96.3%_~_LC085501	0.679864	0.69491	0.69491	0.698117	0.698117	0.689297	0.670268	0.670268	0.680556	0.686627	0.624343	0.800458	0.800458	0.800458	0.800458	0.786784	0.796502	0.796502	0.796502	0.786784	0.786784	0.680556	0.680556	0.699985	0.800458	0.803468	0.675618	0.796067	0.800458	0.793749	0.793749	0.567026	0.692107	0.800458	0.800458	0.800458	0.800458	0.800458	0.800458	0.790847	0.790847	0.790847	0.790847	0.790847	0.690081	0.790847	0.800458	0.699715	0.699715
Vervet_monkey_24_-_94.5%_~_LC085501	0.698303	0.713349	0.713349	0.716557	0.716557	0.707736	0.688707	0.688707	0.698995	0.70673	0.662886	0.780338	0.780338	0.780338	0.780338	0.766663	0.796502	0.796502	0.796502	0.766663	0.766663	0.698995	0.698995	0.747168	0.780338	0.783348	0.694057	0.775947	0.780338	0.773629	0.773629	0.632649	0.75773	0.780338	0.780338	0.780338	0.780338	0.780338	0.780338	0.770727	0.770727	0.770727	0.770727	0.770727	0.755703	0.770727	0.780338	0.725114	0.725114
Vervet_monkey_25_-_94.5%_~_LC085501	0.698303	0.713349	0.713349	0.716557	0.716557	0.707736	0.688707	0.688707	0.698995	0.70673	0.662886	0.780338	0.780338	0.780338	0.780338	0.766663	0.796502	0.796502	0.796502	0.766663	0.766663	0.698995	0.698995	0.747168	0.780338	0.783348	0.694057	0.775947	0.780338	0.773629	0.773629	0.632649	0.75773	0.780338	0.780338	0.780338	0.780338	0.780338	0.780338	0.770727	0.770727	0.770727	0.770727	0.770727	0.755703	0.770727	0.780338	0.725114	0.725114
Vervet_monkey_25_-_94.9%_~_LC085501	0.698303	0.713349	0.713349	0.716557	0.716557	0.707736	0.688707	0.688707	0.698995	0.70673	0.662886	0.780338	0.780338	0.780338	0.780338	0.766663	0.796502	0.796502	0.796502	0.766663	0.766663	0.698995	0.698995	0.747168	0.780338	0.783348	0.694057	0.775947	0.780338	0.773629	0.773629	0.632649	0.75773	0.780338	0.780338	0.780338	0.780338	0.780338	0.780338	0.770727	0.770727	0.770727	0.770727	0.770727	0.755703	0.770727	0.780338	0.725114	0.725114
Vervet_monkey_25_-_95.4%_~_LC085501	0.698303	0.713349	0.713349	0.716557	0.716557	0.707736	0.688707	0.688707	0.698995	0.70673	0.662886	0.780338	0.780338	0.780338	0.780338	0.766663	0.796502	0.796502	0.796502	0.766663	0.766663	0.698995	0.698995	0.720088	0.780338	0.783348	0.694057	0.775947	0.780338	0.773629	0.773629	0.605569	0.730649	0.780338	0.780338	0.780338	0.780338	0.780338	0.780338	0.770727	0.770727	0.770727	0.770727	0.770727	0.728623	0.770727	0.780338	0.698034	0.698034
Vervet_monkey_26_-_94.5%_~_LC085501	0.698303	0.713349	0.713349	0.716557	0.716557	0.707736	0.688707	0.688707	0.698995	0.70673	0.662886	0.780338	0.780338	0.780338	0.780338	0.766663	0.796502	0.796502	0.796502	0.766663	0.766663	0.698995	0.698995	0.747168	0.780338	0.783348	0.694057	0.775947	0.780338	0.773629	0.773629	0.632649	0.75773	0.780338	0.780338	0.780338	0.780338	0.780338	0.780338	0.770727	0.770727	0.770727	0.770727	0.770727	0.755703	0.770727	0.780338	0.725114	0.725114
Vervet_monkey_26_-_94.9%_~_LC085501	0.698303	0.713349	0.713349	0.716557	0.716557	0.707736	0.688707	0.688707	0.698995	0.70673	0.662886	0.780338	0.780338	0.780338	0.780338	0.766663	0.796502	0.796502	0.796502	0.766663	0.766663	0.698995	0.698995	0.747168	0.780338	0.783348	0.694057	0.775947	0.780338	0.773629	0.773629	0.632649	0.75773	0.780338	0.780338	0.780338	0.780338	0.780338	0.780338	0.770727	0.770727	0.770727	0.770727	0.770727	0.755703	0.770727	0.780338	0.725114	0.725114
Vervet_monkey_26_-_96.3%_~_LC085501	0.679864	0.69491	0.69491	0.698117	0.698117	0.689297	0.670268	0.670268	0.680556	0.686627	0.624343	0.800458	0.800458	0.800458	0.800458	0.786784	0.796502	0.796502	0.796502	0.786784	0.786784	0.680556	0.680556	0.699985	0.800458	0.803468	0.675618	0.796067	0.800458	0.793749	0.793749	0.567026	0.692107	0.800458	0.800458	0.800458	0.800458	0.800458	0.800458	0.790847	0.790847	0.790847	0.790847	0.790847	0.690081	0.790847	0.800458	0.699715	0.699715
Vervet_monkey_27_-_94.5%_~_LC085501	0.698303	0.713349	0.713349	0.716557	0.716557	0.707736	0.688707	0.688707	0.698995	0.70673	0.662886	0.780338	0.780338	0.780338	0.780338	0.766663	0.796502	0.796502	0.796502	0.766663	0.766663	0.698995	0.698995	0.747168	0.780338	0.783348	0.694057	0.775947	0.780338	0.773629	0.773629	0.632649	0.75773	0.780338	0.780338	0.780338	0.780338	0.780338	0.780338	0.770727	0.770727	0.770727	0.770727	0.770727	0.755703	0.770727	0.780338	0.725114	0.725114
Vervet_monkey_28_-_94.5%_~_LC085501	0.698303	0.713349	0.713349	0.716557	0.716557	0.707736	0.688707	0.688707	0.698995	0.70673	0.662886	0.780338	0.780338	0.780338	0.780338	0.766663	0.796502	0.796502	0.796502	0.766663	0.766663	0.698995	0.698995	0.747168	0.780338	0.783348	0.694057	0.775947	0.780338	0.773629	0.773629	0.632649	0.75773	0.780338	0.780338	0.780338	0.780338	0.780338	0.780338	0.770727	0.770727	0.770727	0.770727	0.770727	0.755703	0.770727	0.780338	0.725114	0.725114
Vervet_monkey_29_-_94.5%_~_LC085501	0.698303	0.713349	0.713349	0.716557	0.716557	0.707736	0.688707	0.688707	0.698995	0.70673	0.662886	0.780338	0.780338	0.780338	0.780338	0.766663	0.796502	0.796502	0.796502	0.766663	0.766663	0.698995	0.698995	0.747168	0.780338	0.783348	0.694057	0.775947	0.780338	0.773629	0.773629	0.632649	0.75773	0.780338	0.780338	0.780338	0.780338	0.780338	0.780338	0.770727	0.770727	0.770727	0.770727	0.770727	0.755703	0.770727	0.780338	0.725114	0.725114
Vervet_monkey_29_-_96.3%_~_LC085501	0.679864	0.69491	0.69491	0.698117	0.698117	0.689297	0.670268	0.670268	0.680556	0.686627	0.624343	0.800458	0.800458	0.800458	0.800458	0.786784	0.796502	0.796502	0.796502	0.786784	0.786784	0.680556	0.680556	0.699985	0.800458	0.803468	0.675618	0.796067	0.800458	0.793749	0.793749	0.567026	0.692107	0.800458	0.800458	0.800458	0.800458	0.800458	0.800458	0.790847	0.790847	0.790847	0.790847	0.790847	0.690081	0.790847	0.800458	0.699715	0.699715
Vervet_monkey_30_-_94.5%_~_LC085501	0.698303	0.713349	0.713349	0.716557	0.716557	0.707736	0.688707	0.688707	0.698995	0.70673	0.662886	0.780338	0.780338	0.780338	0.780338	0.766663	0.796502	0.796502	0.796502	0.766663	0.766663	0.698995	0.698995	0.747168	0.780338	0.783348	0.694057	0.775947	0.780338	0.773629	0.773629	0.632649	0.75773	0.780338	0.780338	0.780338	0.780338	0.780338	0.780338	0.770727	0.770727	0.770727	0.770727	0.770727	0.755703	0.770727	0.780338	0.725114	0.725114
Vervet_monkey_30_-_94.9%_~_LC085501	0.698303	0.713349	0.713349	0.716557	0.716557	0.707736	0.688707	0.688707	0.698995	0.70673	0.662886	0.780338	0.780338	0.780338	0.780338	0.766663	0.796502	0.796502	0.796502	0.766663	0.766663	0.698995	0.698995	0.747168	0.780338	0.783348	0.694057	0.775947	0.780338	0.773629	0.773629	0.632649	0.75773	0.780338	0.780338	0.780338	0.780338	0.780338	0.780338	0.770727	0.770727	0.770727	0.770727	0.770727	0.755703	0.770727	0.780338	0.725114	0.725114
Vervet_monkey_30_-_96.3%_~_LC085503	0.679864	0.69491	0.69491	0.698117	0.698117	0.705359	0.686329	0.686329	0.696618	0.686627	0.640405	0.800458	0.800458	0.800458	0.800458	0.786784	0.796502	0.796502	0.796502	0.786784	0.786784	0.696618	0.696618	0.699985	0.800458	0.803468	0.659551	0.796067	0.800458	0.793749	0.793749	0.583088	0.692107	0.800458	0.800458	0.800458	0.800458	0.800458	0.800458	0.790847	0.790847	0.790847	0.790847	0.790847	0.690081	0.790847	0.800458	0.699715	0.699715
Vervet_monkey_31_-_94.5%_~_LC085501	0.698303	0.713349	0.713349	0.716557	0.716557	0.707736	0.688707	0.688707	0.698995	0.70673	0.662886	0.780338	0.780338	0.780338	0.780338	0.766663	0.796502	0.796502	0.796502	0.766663	0.766663	0.698995	0.698995	0.747168	0.780338	0.783348	0.694057	0.775947	0.780338	0.773629	0.773629	0.632649	0.75773	0.780338	0.780338	0.780338	0.780338	0.780338	0.780338	0.770727	0.770727	0.770727	0.770727	0.770727	0.755703	0.770727	0.780338	0.725114	0.725114
Vervet_monkey_31_-_94.9%_~_LC085501	0.698303	0.713349	0.713349	0.716557	0.716557	0.707736	0.688707	0.688707	0.698995	0.70673	0.662886	0.780338	0.780338	0.780338	0.780338	0.766663	0.796502	0.796502	0.796502	0.766663	0.766663	0.698995	0.698995	0.747168	0.780338	0.783348	0.694057	0.775947	0.780338	0.773629	0.773629	0.632649	0.75773	0.780338	0.780338	0.780338	0.780338	0.780338	0.780338	0.770727	0.770727	0.770727	0.770727	0.770727	0.755703	0.770727	0.780338	0.725114	0.725114
Vervet_monkey_32_-_94.5%_~_LC085501	0.698303	0.713349	0.713349	0.716557	0.716557	0.707736	0.688707	0.688707	0.698995	0.70673	0.662886	0.780338	0.780338	0.780338	0.780338	0.766663	0.796502	0.796502	0.796502	0.766663	0.766663	0.698995	0.698995	0.747168	0.780338	0.783348	0.694057	0.775947	0.780338	0.773629	0.773629	0.632649	0.75773	0.780338	0.780338	0.780338	0.780338	0.780338	0.780338	0.770727	0.770727	0.770727	0.770727	0.770727	0.755703	0.770727	0.780338	0.725114	0.725114
Vervet_monkey_33_-_94.5%_~_LC085501	0.698303	0.713349	0.713349	0.716557	0.716557	0.707736	0.688707	0.688707	0.698995	0.70673	0.662886	0.780338	0.780338	0.780338	0.780338	0.766663	0.796502	0.796502	0.796502	0.766663	0.766663	0.698995	0.698995	0.747168	0.780338	0.783348	0.694057	0.775947	0.780338	0.773629	0.773629	0.632649	0.75773	0.780338	0.780338	0.780338	0.780338	0.780338	0.780338	0.770727	0.770727	0.770727	0.770727	0.770727	0.755703	0.770727	0.780338	0.725114	0.725114
Vervet_monkey_34_-_94.5%_~_LC085501	0.698303	0.713349	0.713349	0.716557	0.716557	0.707736	0.688707	0.688707	0.698995	0.70673	0.662886	0.780338	0.780338	0.780338	0.780338	0.766663	0.796502	0.796502	0.796502	0.766663	0.766663	0.698995	0.698995	0.747168	0.780338	0.783348	0.694057	0.775947	0.780338	0.773629	0.773629	0.632649	0.75773	0.780338	0.780338	0.780338	0.780338	0.780338	0.780338	0.770727	0.770727	0.770727	0.770727	0.770727	0.755703	0.770727	0.780338	0.725114	0.725114
Vervet_monkey_34_-_94.9%_~_LC085501	0.698303	0.713349	0.713349	0.716557	0.716557	0.707736	0.688707	0.688707	0.698995	0.70673	0.662886	0.780338	0.780338	0.780338	0.780338	0.766663	0.796502	0.796502	0.796502	0.766663	0.766663	0.698995	0.698995	0.747168	0.780338	0.783348	0.694057	0.775947	0.780338	0.773629	0.773629	0.632649	0.75773	0.780338	0.780338	0.780338	0.780338	0.780338	0.780338	0.770727	0.770727	0.770727	0.770727	0.770727	0.755703	0.770727	0.780338	0.725114	0.725114
Vervet_monkey_34_-_96.3%_~_LC085501	0.679864	0.69491	0.69491	0.698117	0.698117	0.689297	0.670268	0.670268	0.680556	0.686627	0.624343	0.800458	0.800458	0.800458	0.800458	0.786784	0.796502	0.796502	0.796502	0.786784	0.786784	0.680556	0.680556	0.699985	0.800458	0.803468	0.675618	0.796067	0.800458	0.793749	0.793749	0.567026	0.692107	0.800458	0.800458	0.800458	0.800458	0.800458	0.800458	0.790847	0.790847	0.790847	0.790847	0.790847	0.690081	0.790847	0.800458	0.699715	0.699715
Vervet_monkey_5_-_94.5%_~_LC085501	0.698303	0.713349	0.713349	0.716557	0.716557	0.707736	0.688707	0.688707	0.698995	0.70673	0.662886	0.780338	0.780338	0.780338	0.780338	0.766663	0.796502	0.796502	0.796502	0.766663	0.766663	0.698995	0.698995	0.747168	0.780338	0.783348	0.694057	0.775947	0.780338	0.773629	0.773629	0.632649	0.75773	0.780338	0.780338	0.780338	0.780338	0.780338	0.780338	0.770727	0.770727	0.770727	0.770727	0.770727	0.755703	0.770727	0.780338	0.725114	0.725114
Vervet_monkey_5_-_94.9%_~_LC085501	0.698303	0.713349	0.713349	0.716557	0.716557	0.707736	0.688707	0.688707	0.698995	0.70673	0.662886	0.780338	0.780338	0.780338	0.780338	0.766663	0.796502	0.796502	0.796502	0.766663	0.766663	0.698995	0.698995	0.747168	0.780338	0.783348	0.694057	0.775947	0.780338	0.773629	0.773629	0.632649	0.75773	0.780338	0.780338	0.780338	0.780338	0.780338	0.780338	0.770727	0.770727	0.770727	0.770727	0.770727	0.755703	0.770727	0.780338	0.725114	0.725114
Vervet_monkey_5_-_96.3%_~_LC085501	0.679864	0.69491	0.69491	0.698117	0.698117	0.689297	0.670268	0.670268	0.680556	0.686627	0.624343	0.800458	0.800458	0.800458	0.800458	0.786784	0.796502	0.796502	0.796502	0.786784	0.786784	0.680556	0.680556	0.699985	0.800458	0.803468	0.675618	0.796067	0.800458	0.793749	0.793749	0.567026	0.692107	0.800458	0.800458	0.800458	0.800458	0.800458	0.800458	0.790847	0.790847	0.790847	0.790847	0.790847	0.690081	0.790847	0.800458	0.699715	0.699715
Vervet_monkey_8_-_94.5%_~_LC085501	0.698303	0.713349	0.713349	0.716557	0.716557	0.707736	0.688707	0.688707	0.698995	0.70673	0.662886	0.780338	0.780338	0.780338	0.780338	0.766663	0.796502	0.796502	0.796502	0.766663	0.766663	0.698995	0.698995	0.747168	0.780338	0.783348	0.694057	0.775947	0.780338	0.773629	0.773629	0.632649	0.75773	0.780338	0.780338	0.780338	0.780338	0.780338	0.780338	0.770727	0.770727	0.770727	0.770727	0.770727	0.755703	0.770727	0.780338	0.725114	0.725114
YelBaboonTanz-1-Tanzania-(_-Q-Cox1)-Hasegawa_10	0.285199	0.300245	0.300245	0.0767328	0.0987488	0.698177	0.673622	0.672241	0.70516	0.554545	0.533786	0.794	0.794	0.794	0.794	0.886836	0.862356	0.862356	0.862356	0.888301	0.870921	0.70516	0.70516	0.797226	0.794	0.79701	0.635463	0.786456	0.794	0.787291	0.787291	0.720267	0.727802	0.794	0.794	0.900511	0.900511	0.91789	0.91789	0.959067	0.959067	0.959067	0.959067	0.959067	0.760095	0.959067	0.794	0.741973	0.730848
[truncated: 237 more columns]
